# Supplementary material for: (5Z)-5-(2-Hydroxy­benzyl­idene)-2-thioxo-1,3-thia­zolidin-4-one methanol hemisolvate
Source: Acta Crystallogr Sect E Struct Rep Online. 2009 Oct 3;65(Pt 11):o2637. doi: 10.1107/S1600536809039555 (PMC2971136; doi:10.1107/S1600536809039555)
Supplement: Supplementary file 1 [file e-65-o2637-sup1.cif]

##############################################################################
###                                                                        ###
###        Electronic paper (Acta Crystallographica Section E)             ###
###                                                                        ###
##############################################################################
#                                                                            #
# This CIF contains the data in a paper accepted for publication in Acta     #
# Crystallographica Section E. It conforms to the requirements of Notes      #
# for Authors for Section E, and has been peer reviewed under the auspices   #
# of the IUCr Commission on Journals.                                        #
#                                                                            #
# Full details of the Crystallographic Information File format               #
# are given in the paper "The Crystallographic Information File (CIF):       #
# a New Standard Archive File for Crystallography" by S. R. Hall, F. H.      #
# Allen and I. D. Brown [Acta Cryst. (1991), A47, 655-685].                  #
#                                                                            #
# The current version of the core CIF dictionary is obtainable from          #
# ftp://ftp.iucr.org/pub/cif_core.dic. The current version number is 2.4.    #
#                                                                            #
# Software is freely available for graphical display of the structure(s) in  #
# this CIF.  For information consult the CIF home page http://www.iucr.org/  #
# cif/home.html                                                              #
#                                                                            #
# This file may be used for bona fide research purposes within the           #
# scientific community so long as proper attribution is given to the journal # 
# article from which it was obtained.                                        #
#                                                                            #
##############################################################################
                                             
data_global
_audit_creation_method     ?
_journal_date_recd_electronic     2009-09-22
_journal_date_accepted     2009-09-29
_journal_name_full     'Acta Crystallographica, Section E'
_journal_year     2009
_journal_volume     65
_journal_issue     11
_journal_page_first     o2637
_journal_page_last     o2637
_journal_paper_category     QO
_journal_coeditor_code     HB5115
_publ_contact_author
;
Muhammad Nawaz Tahir
University of Sargodha
Department of Physics
Sargodha
Pakistan
;
_publ_contact_author_email     'dmntahir_uos@yahoo.com'
_publ_contact_author_fax     '0092 48 32 22 121'
_publ_contact_author_phone     '0092 48 92 30 914'
_publ_section_title
;
(5<i>Z</i>)-5-(2-Hydroxybenzylidene)-2-thioxo-1,3-thiazolidin-4-one methanol
hemisolvate
;
loop_
    _publ_author_name
    _publ_author_address
    'Durre Shahwar'
;
Department of Chemistry
Government College University
Lahore
Pakistan
;
    'Tahir, M. Nawaz'
;
Department of Physics
University of Sargodha
Sargodha
Pakistan
;
    'Muhammad Asam Raza'
;
Department of Chemistry
Government College University
Lahore
Pakistan
;
    'Bushra Iqbal'
;
Department of Chemistry
Government College University
Lahore
Pakistan
;
    'Sana Naz'
;
Department of Chemistry
Government College University
Lahore
Pakistan
;
data_I
_audit_creation_method     SHELXL-97
_chemical_name_systematic
;
(5<i>Z</i>)-5-(2-Hydroxybenzylidene)-2-thioxo-1,3-thiazolidin-4-one methanol
hemisolvate
;
_chemical_name_common     ?
_chemical_formula_moiety     'C10 H7 N O2 S2, 0.5C H4 O'
_chemical_formula_sum     'C10.5 H9 N1 O2.5 S2'
_chemical_formula_iupac     'C10 H7 N O2 S2, 0.5C H4 O'
_chemical_formula_weight     253.33
_symmetry_cell_setting     monoclinic
_symmetry_space_group_name_H-M     'C 2/c'
_symmetry_space_group_name_Hall     '-C 2yc'
loop_
    _symmetry_equiv_pos_site_id
    _symmetry_equiv_pos_as_xyz
    1 x,y,z
    2 -x,y,1/2-z
    3 -x,-y,-z
    4 x,-y,1/2+z
    5 1/2+x,1/2+y,z
    6 1/2-x,1/2+y,1/2-z
    7 1/2-x,1/2-y,-z
    8 1/2+x,1/2-y,1/2+z
_cell_length_a     20.4859(16)
_cell_length_b     6.4422(4)
_cell_length_c     18.4377(15)
_cell_angle_alpha     90
_cell_angle_beta     108.724(4)
_cell_angle_gamma     90
_cell_volume     2304.5(3)
_cell_formula_units_Z     8
_cell_measurement_reflns_used     2636
_cell_measurement_theta_min     2.10
_cell_measurement_theta_max     27.49
_cell_measurement_temperature     296(2)
_exptl_crystal_description     'cut needle'
_exptl_crystal_colour     'light red'
_exptl_crystal_size_max     0.28
_exptl_crystal_size_mid     0.15
_exptl_crystal_size_min     0.12
_exptl_crystal_density_diffrn     1.460
_exptl_crystal_density_meas     ?
_exptl_crystal_density_method     'not measured'
_exptl_crystal_F_000     1048
_exptl_absorpt_coefficient_mu     0.448
_exptl_absorpt_correction_type     multi-scan
_exptl_absorpt_process_details     '(SADABS; Bruker, 2005)'
_exptl_absorpt_correction_T_min     0.925
_exptl_absorpt_correction_T_max     0.947
_exptl_special_details
;
;
_diffrn_ambient_temperature     296(2)
_diffrn_radiation_type     MoK\a
_diffrn_radiation_wavelength     0.71073
_diffrn_radiation_source     'fine-focus sealed tube'
_diffrn_radiation_monochromator     graphite
_diffrn_measurement_device_type     'Bruker Kappa APEXII CCD'
_diffrn_measurement_method     \w
_diffrn_detector_area_resol_mean     7.50
_diffrn_reflns_number     11803
_diffrn_reflns_av_R_equivalents     0.0399
_diffrn_reflns_av_sigmaI/netI     0.0518
_diffrn_reflns_theta_min     2.10
_diffrn_reflns_theta_max     27.49
_diffrn_reflns_theta_full     27.49
_diffrn_measured_fraction_theta_max     0.997
_diffrn_measured_fraction_theta_full     0.997
_diffrn_reflns_limit_h_min     -22
_diffrn_reflns_limit_h_max     26
_diffrn_reflns_limit_k_min     -5
_diffrn_reflns_limit_k_max     8
_diffrn_reflns_limit_l_min     -23
_diffrn_reflns_limit_l_max     22
_diffrn_standards_number     0
_diffrn_standards_interval_count     ?
_diffrn_standards_interval_time     ?
_diffrn_standards_decay_%     ?
_refine_special_details
;
Refinement of <i>F</i>^2^ against ALL reflections. The weighted <i>R</i>-factor
<i>wR</i> and goodness of fit <i>S</i> are based on <i>F</i>^2^, conventional
<i>R</i>-factors <i>R</i> are based on <i>F</i>, with <i>F</i> set to zero for
negative <i>F</i>^2^. The threshold expression of <i>F</i>^2^ >
\s(<i>F</i>^2^) is used only for calculating <i>R</i>-factors(gt) <i>etc</i>.
and is not relevant to the choice of reflections for refinement.
<i>R</i>-factors based on <i>F</i>^2^ are statistically about twice as large
as those based on <i>F</i>, and <i>R</i>- factors based on ALL data will be
even larger.
;
_reflns_number_total     2636
_reflns_number_gt     1562
_reflns_threshold_expression     I>2\s(I)
_refine_ls_structure_factor_coef     Fsqd
_refine_ls_matrix_type     full
_refine_ls_R_factor_all     0.0957
_refine_ls_R_factor_gt     0.0441
_refine_ls_wR_factor_gt     0.0858
_refine_ls_wR_factor_ref     0.1006
_refine_ls_goodness_of_fit_ref     1.028
_refine_ls_restrained_S_all     1.027
_refine_ls_number_reflns     2636
_refine_ls_number_parameters     167
_refine_ls_number_restraints     8
_refine_ls_hydrogen_treatment     mixed
_refine_ls_weighting_scheme     calc
_refine_ls_weighting_details
         'calc w=1/[\s^2^(Fo^2^)+(0.0357P)^2^+1.2743P] where P=(Fo^2^+2Fc^2^)/3'
_atom_sites_solution_hydrogens     geom
_atom_sites_solution_primary     direct
_atom_sites_solution_secondary     difmap
_refine_ls_shift/su_max     0.000
_refine_ls_shift/su_mean     0.000
_refine_diff_density_max     0.302
_refine_diff_density_min     -0.280
loop_
    _atom_type_symbol
    _atom_type_description
    _atom_type_scat_dispersion_real
    _atom_type_scat_dispersion_imag
    _atom_type_scat_source
    'C' 'C' 0.0033 0.0016
                         'International Tables Vol C Tables 4.2.6.8 and 6.1.1.4'
    'H' 'H' 0.0000 0.0000
                         'International Tables Vol C Tables 4.2.6.8 and 6.1.1.4'
    'N' 'N' 0.0061 0.0033
                         'International Tables Vol C Tables 4.2.6.8 and 6.1.1.4'
    'O' 'O' 0.0106 0.0060
                         'International Tables Vol C Tables 4.2.6.8 and 6.1.1.4'
    'S' 'S' 0.1246 0.1234
                         'International Tables Vol C Tables 4.2.6.8 and 6.1.1.4'
_computing_data_collection     'APEX2 (Bruker, 2007)'
_computing_cell_refinement     'SAINT (Bruker, 2007)'
_computing_data_reduction     'SAINT (Bruker, 2007)'
_computing_structure_solution     'SHELXS97 (Sheldrick, 2008)'
_computing_structure_refinement     'SHELXL97 (Sheldrick, 2008)'
_computing_molecular_graphics
                              'ORTEP-3 (Farrugia, 1997) and PLATON (Spek, 2009)'
_computing_publication_material
;
WinGX (Farrugia, 1999) and PLATON (Spek, 2009)
;
loop_
    _atom_site_type_symbol
    _atom_site_label
    _atom_site_fract_x
    _atom_site_fract_y
    _atom_site_fract_z
    _atom_site_U_iso_or_equiv
    _atom_site_thermal_displace_type
    _atom_site_calc_flag
    _atom_site_refinement_flags
    _atom_site_occupancy
    S S1 0.15938(4) 0.58242(10) -0.00444(4) 0.0600(2) Uani . . 1.000
    S S2 0.14589(4) 0.94002(13) -0.11023(5) 0.0802(3) Uani . . 1.000
    O O1 0.06021(9) 0.1385(3) 0.18770(11) 0.0619(7) Uani . . 1.000
    O O2 0.01091(8) 0.7729(2) 0.06117(9) 0.0516(6) Uani . . 1.000
    N N1 0.06936(9) 0.8655(3) -0.02055(10) 0.0467(7) Uani . . 1.000
    C C1 0.14189(11) 0.2372(3) 0.12922(12) 0.0389(7) Uani . . 1.000
    C C2 0.12016(12) 0.0955(3) 0.17442(12) 0.0428(8) Uani . . 1.000
    C C3 0.15870(12) -0.0790(4) 0.20299(13) 0.0485(8) Uani . . 1.000
    C C4 0.21827(13) -0.1171(4) 0.18715(13) 0.0531(9) Uani . . 1.000
    C C5 0.24140(13) 0.0198(4) 0.14359(14) 0.0566(9) Uani . . 1.000
    C C6 0.20350(13) 0.1944(4) 0.11522(13) 0.0512(9) Uani . . 1.000
    C C7 0.10043(11) 0.4192(3) 0.10120(12) 0.0422(8) Uani . . 1.000
    C C8 0.10408(11) 0.5631(3) 0.05020(12) 0.0396(7) Uani . . 1.000
    C C9 0.05620(11) 0.7391(3) 0.03308(12) 0.0405(8) Uani . . 1.000
    C C10 0.12115(12) 0.8120(4) -0.04789(13) 0.0502(8) Uani . . 1.000
    O O11 -0.0100(5) 0.8280(6) 0.2318(3) 0.066(3) Uani . . 0.500
    C C11 0.014(2) 0.6235(11) 0.262(3) 0.112(14) Uani . . 0.500
    H H1N 0.04538 0.97578 -0.03643 0.0561 Uiso . . 1.000
    H H1O 0.04906 0.03909 0.20888 0.0743 Uiso . . 1.000
    H H3 0.14403 -0.17151 0.23327 0.0582 Uiso . . 1.000
    H H4 0.24344 -0.23670 0.20598 0.0637 Uiso . . 1.000
    H H5 0.28232 -0.00571 0.13348 0.0680 Uiso . . 1.000
    H H6 0.21932 0.28673 0.08585 0.0614 Uiso . . 1.000
    H H7 0.06521 0.44009 0.12207 0.0507 Uiso . . 1.000
    H H11 -0.035(3) 0.804(7) 0.1868(16) 0.0792 Uiso . . 0.500
    H H11A -0.012(4) 0.500(7) 0.244(5) 0.1677 Uiso . . 0.500
    H H11B 0.019(4) 0.608(13) 0.316(4) 0.1677 Uiso . . 0.500
    H H11C 0.058(3) 0.572(11) 0.265(5) 0.1677 Uiso . . 0.500
loop_
    _atom_site_aniso_label
    _atom_site_aniso_U_11
    _atom_site_aniso_U_22
    _atom_site_aniso_U_33
    _atom_site_aniso_U_12
    _atom_site_aniso_U_13
    _atom_site_aniso_U_23
    S1 0.0676(4) 0.0634(4) 0.0594(4) 0.0280(4) 0.0349(4) 0.0186(3)
    S2 0.0750(5) 0.0963(6) 0.0837(6) 0.0304(4) 0.0457(4) 0.0451(5)
    O1 0.0609(11) 0.0550(11) 0.0805(13) 0.0130(9) 0.0376(10) 0.0213(9)
    O2 0.0495(10) 0.0516(10) 0.0591(11) 0.0152(8) 0.0249(9) 0.0124(8)
    N1 0.0446(12) 0.0464(11) 0.0511(12) 0.0133(9) 0.0180(10) 0.0116(10)
    C1 0.0446(13) 0.0359(12) 0.0364(13) 0.0055(10) 0.0131(10) -0.0019(10)
    C2 0.0448(13) 0.0401(13) 0.0433(13) 0.0031(11) 0.0137(11) -0.0050(11)
    C3 0.0596(16) 0.0406(13) 0.0448(14) 0.0038(12) 0.0162(12) 0.0050(11)
    C4 0.0631(17) 0.0431(14) 0.0490(15) 0.0180(12) 0.0124(13) 0.0002(12)
    C5 0.0598(16) 0.0600(16) 0.0560(16) 0.0212(13) 0.0269(13) 0.0061(13)
    C6 0.0589(16) 0.0516(15) 0.0481(15) 0.0113(13) 0.0243(12) 0.0067(12)
    C7 0.0425(13) 0.0409(13) 0.0439(13) 0.0037(10) 0.0148(11) -0.0049(11)
    C8 0.0422(13) 0.0374(12) 0.0387(12) 0.0049(10) 0.0123(10) -0.0002(11)
    C9 0.0385(13) 0.0410(13) 0.0394(13) 0.0029(11) 0.0087(11) -0.0007(11)
    C10 0.0483(14) 0.0550(15) 0.0468(15) 0.0131(12) 0.0146(12) 0.0081(12)
    O11 0.082(7) 0.067(2) 0.049(5) -0.007(2) 0.022(5) -0.0010(19)
    C11 0.16(3) 0.063(3) 0.15(3) -0.004(7) 0.10(2) 0.002(8)
_geom_special_details
;
Bond distances, angles <i>etc</i>. have been calculated using the rounded
fractional coordinates. All su's are estimated from the variances of the
(full) variance-covariance matrix. The cell e.s.d.'s are taken into account in
the estimation of distances, angles and torsion angles
;
loop_
    _geom_bond_atom_site_label_1
    _geom_bond_atom_site_label_2
    _geom_bond_site_symmetry_1
    _geom_bond_site_symmetry_2
    _geom_bond_distance
    _geom_bond_publ_flag
    S1 C8 . . 1.745(2) no
    S1 C10 . . 1.744(3) no
    S2 C10 . . 1.622(3) no
    O1 C2 . . 1.356(3) no
    O2 C9 . . 1.219(3) no
    O1 H1O . . 0.8200 no
    O11 C11 . . 1.45(2) no
    O11 H11 . . 0.84(3) no
    N1 C9 . . 1.373(3) no
    N1 C10 . . 1.357(3) no
    N1 H1N . . 0.8600 no
    C1 C7 . . 1.443(3) no
    C1 C2 . . 1.402(3) no
    C1 C6 . . 1.395(4) no
    C2 C3 . . 1.378(3) no
    C3 C4 . . 1.365(4) no
    C4 C5 . . 1.375(4) no
    C5 C6 . . 1.372(4) no
    C7 C8 . . 1.340(3) no
    C8 C9 . . 1.466(3) no
    C3 H3 . . 0.9300 no
    C4 H4 . . 0.9300 no
    C5 H5 . . 0.9300 no
    C6 H6 . . 0.9300 no
    C7 H7 . . 0.9300 no
    C11 H11A . . 0.96(6) no
    C11 H11B . . 0.97(9) no
    C11 H11C . . 0.95(8) no
loop_
    _geom_angle_atom_site_label_1
    _geom_angle_atom_site_label_2
    _geom_angle_atom_site_label_3
    _geom_angle_site_symmetry_1
    _geom_angle_site_symmetry_2
    _geom_angle_site_symmetry_3
    _geom_angle
    _geom_angle_publ_flag
    C8 S1 C10 . . . 92.67(11) no
    C2 O1 H1O . . . 109.00 no
    C11 O11 H11 . . . 104(4) no
    C9 N1 C10 . . . 118.3(2) no
    C10 N1 H1N . . . 121.00 no
    C9 N1 H1N . . . 121.00 no
    C2 C1 C7 . . . 118.7(2) no
    C2 C1 C6 . . . 117.4(2) no
    C6 C1 C7 . . . 123.9(2) no
    O1 C2 C3 . . . 122.6(2) no
    O1 C2 C1 . . . 116.96(19) no
    C1 C2 C3 . . . 120.4(2) no
    C2 C3 C4 . . . 120.5(2) no
    C3 C4 C5 . . . 120.6(2) no
    C4 C5 C6 . . . 119.3(3) no
    C1 C6 C5 . . . 121.8(2) no
    C1 C7 C8 . . . 130.9(2) no
    S1 C8 C9 . . . 109.51(15) no
    C7 C8 C9 . . . 120.2(2) no
    S1 C8 C7 . . . 130.34(18) no
    N1 C9 C8 . . . 109.96(19) no
    O2 C9 C8 . . . 126.50(19) no
    O2 C9 N1 . . . 123.54(19) no
    S1 C10 S2 . . . 124.08(16) no
    S2 C10 N1 . . . 126.4(2) no
    S1 C10 N1 . . . 109.52(17) no
    C4 C3 H3 . . . 120.00 no
    C2 C3 H3 . . . 120.00 no
    C3 C4 H4 . . . 120.00 no
    C5 C4 H4 . . . 120.00 no
    C6 C5 H5 . . . 120.00 no
    C4 C5 H5 . . . 120.00 no
    C1 C6 H6 . . . 119.00 no
    C5 C6 H6 . . . 119.00 no
    C1 C7 H7 . . . 115.00 no
    C8 C7 H7 . . . 115.00 no
    O11 C11 H11A . . . 123(6) no
    O11 C11 H11B . . . 113(6) no
    O11 C11 H11C . . . 123(6) no
    H11A C11 H11B . . . 98(8) no
    H11A C11 H11C . . . 98(7) no
    H11B C11 H11C . . . 97(8) no
loop_
    _geom_torsion_atom_site_label_1
    _geom_torsion_atom_site_label_2
    _geom_torsion_atom_site_label_3
    _geom_torsion_atom_site_label_4
    _geom_torsion_site_symmetry_1
    _geom_torsion_site_symmetry_2
    _geom_torsion_site_symmetry_3
    _geom_torsion_site_symmetry_4
    _geom_torsion
    _geom_torsion_publ_flag
    C10 S1 C8 C7 . . . . 179.8(2) no
    C10 S1 C8 C9 . . . . 0.0(2) no
    C8 S1 C10 S2 . . . . 179.12(17) no
    C8 S1 C10 N1 . . . . 0.05(18) no
    C10 N1 C9 O2 . . . . -179.9(2) no
    C10 N1 C9 C8 . . . . 0.1(3) no
    C9 N1 C10 S1 . . . . -0.1(3) no
    C9 N1 C10 S2 . . . . -179.14(18) no
    C6 C1 C2 O1 . . . . 180.0(2) no
    C6 C1 C2 C3 . . . . -0.4(3) no
    C7 C1 C2 O1 . . . . 1.1(3) no
    C7 C1 C2 C3 . . . . -179.3(2) no
    C2 C1 C6 C5 . . . . 0.7(3) no
    C7 C1 C6 C5 . . . . 179.5(2) no
    C2 C1 C7 C8 . . . . -170.5(2) no
    C6 C1 C7 C8 . . . . 10.7(4) no
    O1 C2 C3 C4 . . . . 179.1(2) no
    C1 C2 C3 C4 . . . . -0.5(3) no
    C2 C3 C4 C5 . . . . 1.2(4) no
    C3 C4 C5 C6 . . . . -0.8(4) no
    C4 C5 C6 C1 . . . . -0.1(4) no
    C1 C7 C8 S1 . . . . 2.0(4) no
    C1 C7 C8 C9 . . . . -178.2(2) no
    S1 C8 C9 O2 . . . . 179.96(19) no
    S1 C8 C9 N1 . . . . -0.1(2) no
    C7 C8 C9 O2 . . . . 0.1(3) no
    C7 C8 C9 N1 . . . . -179.90(19) no
loop_
    _geom_hbond_atom_site_label_D
    _geom_hbond_atom_site_label_H
    _geom_hbond_atom_site_label_A
    _geom_hbond_site_symmetry_A
    _geom_hbond_distance_DH
    _geom_hbond_distance_HA
    _geom_hbond_distance_DA
    _geom_hbond_angle_DHA
    _geom_hbond_publ_flag
    N1 H1N O2 3_575 0.86 1.95 2.811(2) 173 yes
    O1 H1O O11 1_545 0.82 1.95 2.735(7) 159 yes
    O1 H1O O11 2_545 0.82 2.06 2.871(7) 169 yes
    O11 H11 S2 3_575 0.84(3) 2.80(5) 3.317(8) 122(4) yes
    C6 H6 S1 . 0.93 2.57 3.264(3) 132 yes
    C4 H4 Cg2 6_545 0.93 2.81 3.599(3) 143 yes
