# Supplementary material for: (5Z)-5-(2-Hydroxy­benzyl­idene)-2-thioxo-1,3-thia­zolidin-4-one methanol hemisolvate
Source: Acta Crystallogr Sect E Struct Rep Online. 2009 Oct 3;65(Pt 11):o2637. doi: 10.1107/S1600536809039555 (PMC2971136; doi:10.1107/S1600536809039555)
Supplement: Supplementary file 2 [file e-65-o2637-Isup2.hkl]

#
# h,k,l, Fc-squared, Fo-squared, sigma(Fo-squared) and status flag
#
data_I
_shelx_title ' ASAMAR_2_0M IN C2/C'
_shelx_refln_list_code          4
_shelx_F_calc_maximum      254.06
_exptl_crystal_F_000      1048.00
_reflns_d_resolution_high  0.7699
 
loop_
 _symmetry_equiv_pos_as_xyz
 'x, y, z'
 '-x, y, -z+1/2'
 'x+1/2, y+1/2, z'
 '-x+1/2, y+1/2, -z+1/2'
 '-x, -y, -z'
 'x, -y, z-1/2'
 '-x+1/2, -y+1/2, -z'
 'x+1/2, -y+1/2, z-1/2'
 
_cell_length_a    20.4859
_cell_length_b     6.4422
_cell_length_c    18.4377
_cell_angle_alpha  90.000
_cell_angle_beta  108.724
_cell_angle_gamma  90.000
 
_shelx_F_squared_multiplier     1.000
 
loop_
 _refln_index_h
 _refln_index_k
 _refln_index_l
 _refln_F_squared_calc
 _refln_F_squared_meas
 _refln_F_squared_sigma
 _refln_observed_status
   4   0   0    28138.50    28560.87    265.77 o
   6   0   0     7893.51     7416.41     86.40 o
   8   0   0     4721.03     5229.08     75.22 o
  10   0   0     8921.80     8545.67    116.03 o
  12   0   0      797.86      632.94     45.58 o
  14   0   0     4202.29     4161.88     77.81 o
  16   0   0       92.21       85.88     20.13 o
  18   0   0      804.41      836.30     77.02 o
  20   0   0      761.57      733.45     52.57 o
  22   0   0      395.77      629.42     99.25 o
  24   0   0      100.15      150.91     87.86 o
   1   1   0     8069.75     7768.94    102.31 o
   3   1   0     1676.89     1718.08     18.19 o
   5   1   0      394.11      466.47     12.45 o
   7   1   0        2.80        2.38      5.81 o
   9   1   0       44.60       53.54      7.79 o
  11   1   0     6242.14     6371.04     61.79 o
  13   1   0      418.21      417.96     16.65 o
  15   1   0     2539.73     2604.43     41.27 o
  17   1   0       22.34       15.34     14.40 o
  19   1   0      428.22      390.26     29.65 o
  21   1   0        0.58       -6.78     32.15 o
  23   1   0        0.82       91.33     42.10 o
  25   1   0        4.98      -55.68     55.68 o
   0   2   0     1336.75     1162.64     36.83 o
   2   2   0    11095.60    11225.91    144.12 o
   4   2   0    11955.60    11847.16    127.28 o
   6   2   0        0.95        7.25      5.04 o
   8   2   0      365.14      353.88     12.39 o
  10   2   0     3267.50     3124.39     40.72 o
  12   2   0     1170.54     1173.38     24.30 o
  14   2   0      302.30      324.77     18.86 o
  16   2   0     2054.60     2004.24     38.55 o
  18   2   0        5.94        3.36     28.29 o
  20   2   0      143.59      120.67     46.66 o
  22   2   0       42.32       32.58     44.09 o
  24   2   0       11.16       17.58     50.28 o
   1   3   0     7323.05     8036.50    132.47 o
   3   3   0      240.11      181.51     10.85 o
   5   3   0      236.49      269.46     12.31 o
   7   3   0      737.39      744.62     18.92 o
   9   3   0      798.03      819.53     21.67 o
  11   3   0       30.67        3.95     10.02 o
  13   3   0      110.02      175.66     16.88 o
  15   3   0     1300.19     1286.30     38.97 o
  17   3   0        5.05       35.26     27.51 o
  19   3   0        1.43       51.19     38.43 o
  21   3   0       71.44       39.25     41.85 o
  23   3   0        7.43        0.59     45.30 o
   0   4   0     1413.97     1465.68     44.18 o
   2   4   0        6.51       -2.11      7.34 o
   4   4   0     1165.60     1214.14     27.89 o
   6   4   0      112.69      132.31     12.12 o
   8   4   0      948.94      936.83     22.08 o
  10   4   0       14.37       17.82     11.14 o
  12   4   0        0.09       -2.53     11.87 o
  14   4   0       11.32        9.82     20.23 o
  16   4   0        1.89        6.95     25.22 o
  18   4   0      119.04      238.98     41.55 o
  20   4   0      267.22      378.70    146.53 o
  22   4   0       47.19       94.69     50.65 o
   1   5   0      451.32      446.83     19.62 o
   3   5   0      159.95      141.35     14.55 o
   5   5   0      459.85      472.25     20.89 o
   7   5   0      387.31      373.16     16.06 o
   9   5   0        2.80      -11.39     12.06 o
  11   5   0      620.11      599.29     36.57 o
  13   5   0       27.14       21.01     23.92 o
  15   5   0      401.34      433.37     49.07 o
  17   5   0        0.61       67.13     51.53 o
  19   5   0       85.09      -12.85     56.15 o
   0   6   0     2827.63     2874.97     85.08 o
   2   6   0        9.70        5.52      9.86 o
   4   6   0     1598.06     1567.94     40.31 o
   6   6   0      556.68      616.76     49.13 o
   8   6   0      241.26      146.72     29.35 o
  10   6   0      214.68      228.18     38.16 o
  12   6   0      108.51      123.10     30.58 o
  14   6   0        9.19        0.69     29.28 o
  16   6   0      229.13      224.40     63.20 o
   1   7   0       89.48      113.52     34.50 o
   3   7   0        0.84       -3.63     19.43 o
   5   7   0      106.77       72.38     44.34 o
   7   7   0      317.12      216.55     44.90 o
   9   7   0       87.56       67.12     24.51 o
  11   7   0        4.68       12.63     27.07 o
  13   7   0       25.78      -13.29     42.96 o
   0   8   0        5.96      -31.43     31.43 o
   2   8   0       26.96       41.79     39.65 o
 -25   1   1        0.38       76.99     57.23 o
 -23   1   1       11.57       12.73     38.48 o
 -21   1   1      214.46      255.41     44.15 o
 -19   1   1      361.56      400.27     28.73 o
 -17   1   1       26.69       24.68     13.67 o
 -15   1   1      810.26      786.99     25.12 o
 -13   1   1       38.00       34.22     10.78 o
 -11   1   1     4567.17     4559.38     52.41 o
  -9   1   1       42.37       47.33      7.44 o
  -7   1   1      211.78      166.06      8.28 o
  -5   1   1    11385.59    11581.01     87.83 o
  -3   1   1        0.44       -1.29      1.80 o
  -1   1   1     9977.05     9866.02    116.06 o
   1   1   1     2283.39     2288.89     18.19 o
   3   1   1    34450.21    34840.55    221.81 o
   5   1   1     6261.65     6476.32     48.13 o
   7   1   1     3314.47     3323.39     32.12 o
   9   1   1     3212.44     3170.57     34.77 o
  11   1   1       17.58       14.49      8.82 o
  13   1   1      416.23      438.24     17.15 o
  15   1   1      127.41      112.71     13.72 o
  17   1   1        3.58       14.47     14.12 o
  19   1   1      697.05      743.79     39.27 o
  21   1   1       50.04       45.09     36.74 o
  23   1   1        9.15       27.30     39.14 o
 -24   2   1       16.90       13.32     49.22 o
 -22   2   1        0.23        3.01     43.58 o
 -20   2   1      136.38      175.56     40.05 o
 -18   2   1       40.70       60.29     31.93 o
 -16   2   1     3313.63     3185.84     52.14 o
 -14   2   1       23.01       42.56     13.04 o
 -12   2   1     1430.01     1374.23     23.80 o
 -10   2   1        8.11       -3.31      6.15 o
  -8   2   1     1122.59     1220.29     20.33 o
  -6   2   1     1115.44     1024.72     16.38 o
  -4   2   1       64.04       63.57      7.03 o
  -2   2   1     1521.56     1561.40     26.86 o
   0   2   1     3900.15     3887.29     58.72 o
   2   2   1     1412.73     1447.11     21.46 o
   4   2   1    11362.38    11351.36     95.37 o
   6   2   1      193.94      245.41     11.49 o
   8   2   1      779.93      786.53     17.15 o
  10   2   1     3401.42     3080.24     40.65 o
  12   2   1      171.31      184.92     13.74 o
  14   2   1      324.25      303.16     17.18 o
  16   2   1        0.10        2.32     14.85 o
  18   2   1      405.51      352.13     36.78 o
  20   2   1      139.41      248.56     53.03 o
  22   2   1        9.18      101.82     47.10 o
  24   2   1       22.54       35.01     52.94 o
 -23   3   1       95.84      185.63     94.87 o
 -21   3   1       49.27      158.10     85.99 o
 -19   3   1      237.03      128.96     44.04 o
 -17   3   1       96.50      105.93     37.03 o
 -15   3   1     2963.15     2985.63     93.47 o
 -13   3   1      171.50      147.42     14.88 o
 -11   3   1     3735.80     3705.42     46.98 o
  -9   3   1      498.54      502.25     15.37 o
  -7   3   1     1866.12     1822.19     41.70 o
  -5   3   1    24013.15    24583.66    254.59 o
  -3   3   1      256.39      278.44     13.77 o
  -1   3   1    18118.94    17650.24    265.01 o
   1   3   1     2837.16     3029.91     40.36 o
   3   3   1      408.08      572.94     17.21 o
   5   3   1     5559.67     5679.31     67.01 o
   7   3   1      154.93      201.55      9.39 o
   9   3   1      737.49      696.86     21.00 o
  11   3   1     2128.04     2115.44     36.97 o
  13   3   1        1.71       -1.01     14.18 o
  15   3   1      801.20      791.81     35.87 o
  17   3   1      564.82      583.55     42.56 o
  19   3   1      120.16      169.42     56.43 o
  21   3   1       10.37       28.15     45.17 o
  23   3   1       27.11        9.16     46.97 o
 -22   4   1       11.17       -2.06     46.22 o
 -20   4   1      193.42      255.34    111.55 o
 -18   4   1      129.72      238.42     40.18 o
 -16   4   1      313.54      315.64     35.20 o
 -14   4   1      169.65      145.22     27.14 o
 -12   4   1      102.77       56.81     15.84 o
 -10   4   1       50.31       82.93     12.48 o
  -8   4   1      303.62      295.82     13.82 o
  -6   4   1      873.44      938.15     21.18 o
  -4   4   1        6.78        0.02      9.00 o
  -2   4   1       32.01       25.15     13.40 o
   0   4   1       83.57       59.84     13.50 o
   2   4   1      908.53      919.17     20.63 o
   4   4   1       11.19       16.26      9.08 o
   6   4   1        0.50       15.41      9.85 o
   8   4   1     1859.56     1713.23     30.62 o
  10   4   1       19.59       12.26     12.53 o
  12   4   1       93.21      116.40     15.68 o
  14   4   1      184.13      193.07     26.34 o
  16   4   1       66.18       61.19     28.82 o
  18   4   1        1.77       26.32     36.13 o
  20   4   1      243.45      246.40     55.78 o
 -19   5   1       41.69      107.89     60.92 o
 -17   5   1      567.25      697.59     87.30 o
 -15   5   1      149.73      145.94     65.06 o
 -13   5   1       20.61       53.36     31.69 o
 -11   5   1      406.46      427.54     33.60 o
  -9   5   1      887.01      813.78     30.85 o
  -7   5   1     1473.28     1603.61     35.00 o
  -5   5   1      236.72      233.62     18.07 o
  -3   5   1        1.69       -6.07     12.96 o
  -1   5   1      444.88      451.05     21.16 o
   1   5   1      292.45      282.37     13.74 o
   3   5   1     1154.73     1091.50     34.47 o
   5   5   1      636.26      691.12     25.08 o
   7   5   1       10.24       -7.96      9.27 o
   9   5   1       55.24       87.19     17.20 o
  11   5   1        7.91       34.30     21.55 o
  13   5   1       29.20       68.53     25.86 o
  15   5   1      161.41      146.40     40.17 o
  17   5   1        1.08       -1.31     48.90 o
  19   5   1       17.44       36.88     59.68 o
 -16   6   1      188.85      305.18    144.94 o
 -14   6   1       62.22       83.00     32.67 o
 -12   6   1       51.63        4.46     26.07 o
 -10   6   1        0.27       17.08     22.15 o
  -8   6   1      337.56      316.84     19.78 o
  -6   6   1       23.05       29.81     18.12 o
  -4   6   1       77.88      110.76     16.08 o
  -2   6   1      584.78      628.74     19.13 o
   0   6   1       24.41       38.18     12.26 o
   2   6   1      351.95      397.62     20.83 o
   4   6   1       23.26       25.92     15.30 o
   6   6   1        6.71       -3.59     17.83 o
   8   6   1      119.21      186.27     41.09 o
  10   6   1        1.40       27.30     19.31 o
  12   6   1      139.70      102.10     25.16 o
  14   6   1        1.59       42.62     43.79 o
  16   6   1        0.59      -20.03     47.38 o
 -13   7   1        0.34       10.74     33.77 o
 -11   7   1       52.28       -7.60     30.61 o
  -9   7   1       54.51       -1.65     22.75 o
  -7   7   1      350.19      285.80     45.55 o
  -5   7   1        0.02      -11.03     28.95 o
  -3   7   1       56.44       48.28     18.76 o
  -1   7   1       27.04       29.17     11.39 o
   1   7   1        0.34        4.18     14.47 o
   3   7   1       95.85       95.92     30.08 o
   5   7   1      432.19      414.78     44.41 o
   7   7   1       28.90       60.09     47.93 o
   9   7   1       96.65       95.67     63.68 o
  11   7   1       59.63       58.78     33.17 o
  13   7   1       87.36      159.89     52.42 o
  -2   8   1       41.31       39.26     21.74 o
   0   8   1        8.38       21.60     27.17 o
   2   8   1       73.41       41.92     41.51 o
   4   8   1      101.14      104.36     51.94 o
 -24   0   2        2.92      205.20     88.89 o
 -22   0   2        8.68       33.21     38.33 o
 -20   0   2      772.34      693.84     51.24 o
 -18   0   2      550.17      596.26     44.08 o
 -16   0   2     1498.63     1495.72     51.18 o
 -14   0   2        0.49        6.16     15.25 o
 -12   0   2     5435.29     5080.33     91.91 o
 -10   0   2        9.50        7.85     12.29 o
  -8   0   2    14441.68    13349.80    147.76 o
  -6   0   2    17632.64    18449.28    213.36 o
  -4   0   2     9789.64    10042.38    131.58 o
  -2   0   2    16772.25    16018.18    229.95 o
   2   0   2     4728.08     4555.55     45.29 o
   4   0   2    30032.35    29046.09    271.82 o
   6   0   2     2526.25     2533.10     39.54 o
   8   0   2     3985.61     3832.58     65.02 o
  10   0   2     1576.24     1576.29     38.77 o
  12   0   2       33.78       21.41     11.32 o
  14   0   2       41.46       34.63     14.32 o
  16   0   2       49.62       56.03     17.71 o
  18   0   2      104.75      114.59     31.97 o
  20   0   2        6.51       -1.51     29.95 o
  22   0   2      342.30      416.14     98.01 o
  24   0   2       65.71      163.35     89.10 o
 -25   1   2        7.77       65.52     60.17 o
 -23   1   2       36.25       41.61     44.99 o
 -21   1   2        0.40        0.79     44.68 o
 -19   1   2       93.32       83.18     20.44 o
 -17   1   2       36.11       34.37     15.28 o
 -15   1   2      185.95      196.87     16.64 o
 -13   1   2      535.12      576.50     34.93 o
 -11   1   2       82.57       67.94     10.38 o
  -9   1   2      241.09      223.16     13.61 o
  -7   1   2      720.62      684.74     16.27 o
  -5   1   2    10478.50    10516.41     87.89 o
  -3   1   2      382.45      368.49      9.36 o
  -1   1   2     5988.89     6060.62     48.39 o
   1   1   2     7864.44     7872.76     62.58 o
   3   1   2    52462.20    52742.40    352.84 o
   5   1   2    10203.22     9466.23     70.24 o
   7   1   2     2164.10     2301.27     25.91 o
   9   1   2      894.73      772.64     17.46 o
  11   1   2       10.66       -0.29      7.56 o
  13   1   2      313.82      314.09     14.67 o
  15   1   2     2536.31     2628.66     46.04 o
  17   1   2       49.66       44.78     16.89 o
  19   1   2     1461.41     1523.72     73.49 o
  21   1   2       26.82       22.37     34.93 o
  23   1   2      173.30      180.98     47.19 o
 -24   2   2       75.22       34.75     66.27 o
 -22   2   2      162.29      233.74     90.83 o
 -20   2   2       83.83       22.04     55.04 o
 -18   2   2       27.10       18.48     30.79 o
 -16   2   2     5699.68     5706.50     77.59 o
 -14   2   2        0.27       -2.12     10.40 o
 -12   2   2     3550.11     3515.98     41.61 o
 -10   2   2      468.66      431.23     14.02 o
  -8   2   2     4985.53     4917.20     53.39 o
  -6   2   2      103.87       52.55      8.12 o
  -4   2   2       41.58       62.99      6.92 o
  -2   2   2     9327.34     9599.88    103.11 o
   0   2   2       75.64       82.15      8.44 o
   2   2   2      158.45      151.89      8.35 o
   4   2   2    10843.29    11361.89     88.19 o
   6   2   2      920.59      899.55     17.17 o
   8   2   2     4125.42     4343.58     46.44 o
  10   2   2      108.45       79.32      9.99 o
  12   2   2      263.57      312.92     16.51 o
  14   2   2       12.83        8.90     12.12 o
  16   2   2       74.91       66.97     15.95 o
  18   2   2      320.37      405.82     38.44 o
  20   2   2       59.48        0.24     39.79 o
  22   2   2       26.80      -39.67     42.60 o
 -23   3   2       15.00       84.67     50.12 o
 -21   3   2       96.11      122.62     49.15 o
 -19   3   2       92.69      136.26     43.70 o
 -17   3   2       86.61       85.92     39.83 o
 -15   3   2      523.79      641.65     35.48 o
 -13   3   2      214.46      243.44     23.80 o
 -11   3   2       12.05       16.24     10.63 o
  -9   3   2       76.72       73.00     10.63 o
  -7   3   2     1684.90     1641.24     33.72 o
  -5   3   2     2048.03     2042.25     27.66 o
  -3   3   2      399.61      423.74     18.41 o
  -1   3   2      996.17      931.73     20.79 o
   1   3   2      521.36      469.17     12.78 o
   3   3   2      542.00      570.88     18.60 o
   5   3   2      124.35      101.13     10.68 o
   7   3   2      559.49      647.60     15.52 o
   9   3   2      418.66      425.93     15.35 o
  11   3   2       13.97        4.53     10.13 o
  13   3   2       72.07       72.83     16.44 o
  15   3   2      140.13      150.11     23.62 o
  17   3   2        5.13       56.34     27.69 o
  19   3   2        1.95       13.68     38.98 o
  21   3   2       63.86       50.82     47.81 o
 -22   4   2       99.11       43.75     48.67 o
 -20   4   2        0.04      -30.27     37.70 o
 -18   4   2      208.47      156.85     86.30 o
 -16   4   2      428.47      496.61     38.55 o
 -14   4   2      242.08      244.41     24.68 o
 -12   4   2      839.61      760.71     46.00 o
 -10   4   2      336.92      313.94     20.63 o
  -8   4   2      817.34      780.42     26.84 o
  -6   4   2        0.15       11.08      9.27 o
  -4   4   2      698.87      689.71     21.62 o
  -2   4   2      620.18      614.31     24.42 o
   0   4   2      884.19      885.42     22.89 o
   2   4   2     1556.89     1523.56     26.32 o
   4   4   2      679.03      649.64     22.13 o
   6   4   2       16.16       23.95     10.40 o
   8   4   2       26.43       20.81      9.73 o
  10   4   2       35.53       26.18     13.31 o
  12   4   2      190.63      291.22     19.90 o
  14   4   2      118.31      146.52     25.47 o
  16   4   2       29.44       44.62     27.30 o
  18   4   2       11.31       12.71     35.35 o
  20   4   2      258.86      248.13     47.91 o
 -19   5   2        4.55       64.99     54.22 o
 -17   5   2      199.83      210.94     62.99 o
 -15   5   2      107.23       69.96     37.33 o
 -13   5   2       75.77       35.26     29.92 o
 -11   5   2       49.76       31.13     19.31 o
  -9   5   2       59.84       59.98     16.15 o
  -7   5   2      253.16      221.57     14.96 o
  -5   5   2       77.82       99.89     16.17 o
  -3   5   2     2289.90     2274.84     37.92 o
  -1   5   2     1277.32     1283.48     38.90 o
   1   5   2      280.00      272.38     21.45 o
   3   5   2     1790.24     1719.49     36.56 o
   5   5   2       15.24       22.80     14.30 o
   7   5   2      882.87      760.49     23.49 o
   9   5   2       49.26       44.02     16.35 o
  11   5   2       35.67       47.35     22.52 o
  13   5   2        0.12       11.92     24.81 o
  15   5   2      560.90      735.48     60.18 o
  17   5   2       23.80       -3.04     50.21 o
  19   5   2      423.66      635.09     97.87 o
 -18   6   2       31.21       52.98     61.68 o
 -16   6   2      179.06      254.52     73.11 o
 -14   6   2       17.84      -27.85     27.85 o
 -12   6   2      530.73      581.04     44.27 o
 -10   6   2        0.49       -3.29     21.67 o
  -8   6   2       46.17       61.98     15.06 o
  -6   6   2        0.26      -15.54     20.88 o
  -4   6   2       46.31       52.07     13.16 o
  -2   6   2      640.60      615.21     18.94 o
   0   6   2      634.39      660.89     39.17 o
   2   6   2       74.59      108.80     15.99 o
   4   6   2       92.09      105.70     18.45 o
   6   6   2      474.64      530.77     33.35 o
   8   6   2        8.33       25.76     20.41 o
  10   6   2       54.79       46.64     23.72 o
  12   6   2       62.29       65.33     27.57 o
  14   6   2        0.47        0.78     32.47 o
  16   6   2        0.01      -25.69     45.93 o
 -13   7   2       63.70       69.26     37.31 o
 -11   7   2        0.24        9.07     31.52 o
  -9   7   2      208.87      201.61     31.51 o
  -7   7   2        1.34      -13.23     15.49 o
  -5   7   2       11.57        4.72     18.63 o
  -3   7   2       94.90      109.33     17.69 o
  -1   7   2      281.18      291.90     20.25 o
   1   7   2       70.55       28.54     20.77 o
   3   7   2      520.47      452.54     44.22 o
   5   7   2      134.31      121.22     45.31 o
   7   7   2      255.98      232.62     65.96 o
   9   7   2       60.42       84.16     29.68 o
  11   7   2        1.72      -13.15     32.64 o
  -6   8   2        0.51      -33.43     33.43 o
  -4   8   2       20.12       37.78     34.60 o
  -2   8   2       77.44       71.90     37.02 o
   0   8   2       32.78      -18.72     37.64 o
   2   8   2        1.26       29.84     45.59 o
   4   8   2       81.90       74.87     55.95 o
 -25   1   3       12.79       84.68     59.85 o
 -23   1   3        6.76      116.59     41.41 o
 -21   1   3      385.91      365.79     48.05 o
 -19   1   3      223.21      249.18     25.55 o
 -17   1   3      348.75      370.88     22.38 o
 -15   1   3       41.99       29.32     12.05 o
 -13   1   3       53.00      125.39     13.70 o
 -11   1   3     3246.65     3529.32     49.11 o
  -9   1   3      482.78      567.20     16.56 o
  -7   1   3     4649.96     4482.45     66.31 o
  -5   1   3      536.22      471.58     13.12 o
  -3   1   3      306.81      263.83      8.67 o
  -1   1   3    24817.58    25101.80    178.38 o
   1   1   3     4229.02     4219.94     34.46 o
   3   1   3    64547.13    66612.55    449.33 o
   5   1   3      916.20      901.96     17.28 o
   7   1   3       66.05       53.79      8.41 o
   9   1   3      127.88      115.46     10.44 o
  11   1   3        5.12       -3.16      7.71 o
  13   1   3      148.38      137.29     12.72 o
  15   1   3      274.82      238.15     16.11 o
  17   1   3      436.87      406.51     26.44 o
  19   1   3      283.10      267.72     44.13 o
  21   1   3      160.73      205.78     56.21 o
  23   1   3        0.21      -28.43     85.02 o
 -24   2   3        2.11       82.59     78.53 o
 -22   2   3        8.25       83.34     46.39 o
 -20   2   3        0.01      -26.65     30.32 o
 -18   2   3      919.55      989.72     43.70 o
 -16   2   3      128.74       96.52     21.54 o
 -14   2   3     1510.32     1609.87     36.75 o
 -12   2   3        4.38       11.25      8.87 o
 -10   2   3      231.17      212.18     11.59 o
  -8   2   3     1233.09     1240.80     21.55 o
  -6   2   3     5721.31     5919.02     55.94 o
  -4   2   3     8560.11     8498.96     75.61 o
  -2   2   3     9030.26     9315.27     87.54 o
   0   2   3     6200.00     6370.80     55.99 o
   2   2   3       55.37       79.98      6.88 o
   4   2   3    27522.27    27875.81    203.22 o
   6   2   3       52.34       14.74      6.46 o
   8   2   3     4466.77     4207.88     44.94 o
  10   2   3      547.29      513.87     18.12 o
  12   2   3      398.28      372.52     17.84 o
  14   2   3     4285.21     4266.38     59.51 o
  16   2   3       62.75       39.99     22.79 o
  18   2   3     1157.27     1016.87     60.40 o
  20   2   3       17.17      -11.95     41.26 o
  22   2   3        0.91       76.79     49.35 o
 -23   3   3      360.84      387.74     65.02 o
 -21   3   3      263.29      294.62     57.38 o
 -19   3   3      271.30      247.61     50.95 o
 -17   3   3      569.42      534.81     45.77 o
 -15   3   3      116.70      148.30     23.81 o
 -13   3   3     5061.19     5079.06     68.92 o
 -11   3   3      832.95      798.43     21.16 o
  -9   3   3      909.73     1020.78     23.94 o
  -7   3   3     1311.64     1051.71     24.17 o
  -5   3   3      180.09      234.23     19.24 o
  -3   3   3     1465.03     1680.06     27.58 o
  -1   3   3     7153.91     7053.71     75.18 o
   1   3   3     1639.76     1641.96     31.77 o
   3   3   3     1082.14     1091.82     26.86 o
   5   3   3      541.78      613.54     13.50 o
   7   3   3     1398.47     1478.30     22.27 o
   9   3   3        1.20       -7.64      7.64 o
  11   3   3      266.13      302.54     16.94 o
  13   3   3        3.16      -13.10     13.10 o
  15   3   3      201.89      180.41     27.33 o
  17   3   3       42.00       33.96     26.31 o
  19   3   3        4.19       25.87     37.59 o
  21   3   3        0.01       46.27     50.43 o
 -22   4   3       74.82       27.44     47.19 o
 -20   4   3       62.22       15.89     41.00 o
 -18   4   3      150.88      123.98     43.34 o
 -16   4   3      335.72      330.12     37.39 o
 -14   4   3      296.03      329.17     26.94 o
 -12   4   3     1640.27     1663.74     69.01 o
 -10   4   3      372.48      340.19     23.18 o
  -8   4   3      762.86      770.26     22.74 o
  -6   4   3     1615.81     1699.13     31.14 o
  -4   4   3      526.81      620.32     22.48 o
  -2   4   3     7316.97     7529.24     86.23 o
   0   4   3      107.69      112.18      9.35 o
   2   4   3     5446.32     5168.64     60.47 o
   4   4   3     1730.12     1903.15     39.23 o
   6   4   3        7.99       -7.59     10.16 o
   8   4   3     1857.50     1843.06     40.07 o
  10   4   3      790.19      904.83     35.06 o
  12   4   3       68.36       76.79     21.07 o
  14   4   3      772.98      880.34     55.78 o
  16   4   3        8.19       28.33     32.12 o
  18   4   3      269.03      239.78     44.28 o
  20   4   3      114.65      169.40     45.17 o
 -21   5   3      152.84      192.15     75.08 o
 -19   5   3       99.70       29.56     54.70 o
 -17   5   3      589.39      614.92     82.47 o
 -15   5   3        0.98       19.13     32.86 o
 -13   5   3      282.25      298.64     36.51 o
 -11   5   3      149.41       97.37     22.09 o
  -9   5   3       40.08       52.26     15.92 o
  -7   5   3       41.13       56.81     12.16 o
  -5   5   3      601.52      559.70     25.75 o
  -3   5   3     1982.65     1902.52     28.86 o
  -1   5   3       86.42      102.36     11.62 o
   1   5   3      324.33      334.27     17.23 o
   3   5   3     1016.23     1003.82     31.55 o
   5   5   3        2.09        6.65     10.48 o
   7   5   3      593.94      567.46     22.97 o
   9   5   3     1021.91     1021.34     42.93 o
  11   5   3      383.29      334.30     32.71 o
  13   5   3       70.03       92.79     29.46 o
  15   5   3       90.37       99.74     40.56 o
  17   5   3       19.37       10.36     51.87 o
 -18   6   3        7.36      -18.72     53.67 o
 -16   6   3       12.68        0.23     37.44 o
 -14   6   3        9.06        5.71     28.19 o
 -12   6   3      100.29       43.04     29.03 o
 -10   6   3       13.11       37.50     24.01 o
  -8   6   3       10.90       25.30     16.11 o
  -6   6   3       73.67       89.72     15.23 o
  -4   6   3     1228.47     1129.25     32.33 o
  -2   6   3      274.88      312.32     16.98 o
   0   6   3      280.43      294.33     18.43 o
   2   6   3       27.36       11.54     14.62 o
   4   6   3       46.04       21.15     19.62 o
   6   6   3       31.36       13.22     13.90 o
   8   6   3       67.53       51.31     17.24 o
  10   6   3      195.35      169.78     24.74 o
  12   6   3      187.67      148.23     31.27 o
  14   6   3       14.00       -4.02     34.19 o
  16   6   3        1.03       26.32     51.25 o
 -13   7   3        9.33        5.71     36.06 o
 -11   7   3       51.72       59.40     34.53 o
  -9   7   3        0.99       -9.09     23.87 o
  -7   7   3       40.12       66.30     19.68 o
  -5   7   3      179.18      184.04     21.90 o
  -3   7   3      140.17      122.33     17.85 o
  -1   7   3        2.82       -6.56     15.28 o
   1   7   3       58.91       72.09     30.41 o
   3   7   3      185.94      182.79     37.67 o
   5   7   3        0.05       49.95     35.16 o
   7   7   3      171.44      206.72     67.48 o
   9   7   3        8.95       15.02     27.29 o
  11   7   3       60.11      130.24     38.44 o
  -6   8   3       35.86       24.52     38.47 o
  -4   8   3        0.12      -35.09     35.09 o
  -2   8   3      101.67       64.23     43.44 o
   0   8   3        4.46       16.65     42.34 o
   2   8   3        6.42      -43.44     43.44 o
   4   8   3       21.69       59.47     51.59 o
 -26   0   4       27.32      -45.93     82.68 o
 -24   0   4      637.91      585.43    109.89 o
 -22   0   4       19.63       54.27     32.38 o
 -20   0   4      399.34      403.62     42.23 o
 -18   0   4     1926.22     2047.79    103.48 o
 -16   0   4       15.28       43.28     18.27 o
 -14   0   4      112.47      134.33     21.17 o
 -12   0   4    28049.32    28376.51    373.01 o
 -10   0   4        2.18       49.53     15.30 o
  -8   0   4    12961.19    13444.53    202.85 o
  -6   0   4     8188.80     8578.34    120.56 o
  -4   0   4    10144.23    10368.18    123.58 o
  -2   0   4        0.33       -5.90      6.61 o
   0   0   4       89.12       40.77      7.61 o
   2   0   4    58504.08    58424.81    538.10 o
   4   0   4      386.73      399.77     21.34 o
   6   0   4       64.18       41.90      8.73 o
   8   0   4     1687.45     1670.81     35.56 o
  10   0   4      187.45      169.34     18.21 o
  12   0   4      534.86      489.39     42.17 o
  14   0   4      558.48      610.12     29.60 o
  16   0   4        0.04        8.77     21.54 o
  18   0   4     1276.16     1235.43     63.94 o
  20   0   4       74.84       78.34     45.75 o
  22   0   4      617.02      558.70    109.61 o
 -25   1   4        7.01       62.31     56.06 o
 -23   1   4       84.98       90.93     46.67 o
 -21   1   4      346.20      376.23     53.81 o
 -19   1   4      373.08      370.65     28.25 o
 -17   1   4     1459.06     1418.54     37.49 o
 -15   1   4      501.84      446.48     24.95 o
 -13   1   4     1160.82     1067.00     27.48 o
 -11   1   4     3848.12     3846.05     55.80 o
  -9   1   4     1034.84      797.31     26.70 o
  -7   1   4     6685.70     6106.38     69.78 o
  -5   1   4     2346.35     2188.71     31.82 o
  -3   1   4     3685.37     3475.83     31.34 o
  -1   1   4    46393.84    47283.55    320.06 o
   1   1   4     9065.44     9443.00     68.05 o
   3   1   4    47513.01    47516.79    323.88 o
   5   1   4     1216.89     1200.03     18.61 o
   7   1   4    14443.76    14736.82    129.50 o
   9   1   4     1944.60     1814.44     29.44 o
  11   1   4      704.29      710.73     20.86 o
  13   1   4     1656.59     1601.74     36.93 o
  15   1   4       19.29        6.82     13.25 o
  17   1   4        2.99       -0.39     19.13 o
  19   1   4       10.48       64.29     44.38 o
  21   1   4        3.74        0.23     36.52 o
  23   1   4       22.71       44.97     59.32 o
 -24   2   4        3.86       57.10     50.34 o
 -22   2   4      171.47      150.32     55.46 o
 -20   2   4       49.94       36.97     34.37 o
 -18   2   4       37.32       29.76     19.69 o
 -16   2   4     1151.85     1053.83     44.29 o
 -14   2   4      187.31      182.07     15.06 o
 -12   2   4      332.34      338.02     17.03 o
 -10   2   4        0.84       -6.30      7.76 o
  -8   2   4     7471.99     7311.49     80.64 o
  -6   2   4       28.40       55.41      7.24 o
  -4   2   4       20.09       11.34      4.96 o
  -2   2   4     2734.68     2662.18     26.11 o
   0   2   4      809.10      788.56     11.97 o
   2   2   4        2.69       22.81      6.55 o
   4   2   4     1834.35     2049.59     24.68 o
   6   2   4     4636.55     4803.25     47.44 o
   8   2   4     1120.70     1112.41     22.95 o
  10   2   4      178.90      224.25     13.20 o
  12   2   4      461.74      512.17     22.29 o
  14   2   4      364.32      313.54     19.90 o
  16   2   4       27.26       -4.70     23.72 o
  18   2   4        5.49        5.61     37.87 o
  20   2   4       19.04        3.24     41.52 o
  22   2   4       11.72       43.24     49.66 o
 -23   3   4       50.79       62.94     50.03 o
 -21   3   4       72.25      107.48     48.55 o
 -19   3   4      154.24      196.99     48.83 o
 -17   3   4       23.85       56.80     31.75 o
 -15   3   4      208.65      290.73     29.68 o
 -13   3   4     4572.77     4543.21     63.21 o
 -11   3   4       20.76       11.34     10.41 o
  -9   3   4      148.91      145.15     13.54 o
  -7   3   4      595.61      587.45     17.69 o
  -5   3   4     1622.68     1699.13     25.93 o
  -3   3   4      850.54      787.08     19.17 o
  -1   3   4      203.86      210.15      8.68 o
   1   3   4     1453.91     1521.73     26.27 o
   3   3   4      786.69      857.38     22.64 o
   5   3   4        0.05        1.37      6.79 o
   7   3   4       92.47       91.40      9.32 o
   9   3   4      324.29      329.59     15.13 o
  11   3   4      222.07      254.77     16.81 o
  13   3   4        6.69      -13.97     13.97 o
  15   3   4      102.35       74.02     33.55 o
  17   3   4        2.32      -30.19     30.19 o
  19   3   4       67.50       86.90     40.72 o
  21   3   4        1.14       -7.95     45.58 o
 -22   4   4       92.79      195.88     60.99 o
 -20   4   4      368.45      360.16    112.55 o
 -18   4   4       52.35      107.39     57.78 o
 -16   4   4      196.11      199.14     33.35 o
 -14   4   4      410.25      489.99     43.81 o
 -12   4   4     2145.52     2283.16     73.06 o
 -10   4   4      487.26      453.89     23.44 o
  -8   4   4        4.22        5.33      9.99 o
  -6   4   4       23.34       21.34      9.25 o
  -4   4   4      813.24      854.07     39.44 o
  -2   4   4     2578.44     2646.75     35.16 o
   0   4   4     2217.25     2163.08     41.51 o
   2   4   4       25.84       35.78     12.72 o
   4   4   4      472.80      454.72     22.13 o
   6   4   4     2372.16     2440.41     41.86 o
   8   4   4      119.14      119.42     14.05 o
  10   4   4      201.69      215.82     17.11 o
  12   4   4      171.14      221.00     25.47 o
  14   4   4       23.07        0.55     39.17 o
  16   4   4       28.66       -6.47     33.86 o
  18   4   4       78.24       99.71     39.59 o
  20   4   4       42.51      123.79     46.23 o
 -21   5   4       23.53       73.97     64.99 o
 -19   5   4       99.22      176.75     67.34 o
 -17   5   4       11.71        8.15     45.31 o
 -15   5   4        0.58       -3.70     26.24 o
 -13   5   4       76.64       72.14     26.84 o
 -11   5   4      144.41      162.75     28.20 o
  -9   5   4      254.59      309.54     25.82 o
  -7   5   4     1305.19     1301.67     32.46 o
  -5   5   4      111.08      127.95     30.22 o
  -3   5   4       42.67       19.73     10.78 o
  -1   5   4      776.88      765.52     23.43 o
   1   5   4       17.59       19.75     12.09 o
   3   5   4      658.57      664.69     44.51 o
   5   5   4        0.00      -12.19     12.19 o
   7   5   4      983.06      922.00     48.44 o
   9   5   4      169.40      165.20     24.99 o
  11   5   4      142.95       83.89     25.96 o
  13   5   4        1.76       22.05     31.08 o
  15   5   4      109.69      108.02     56.15 o
  17   5   4       31.12       -6.08     53.32 o
 -18   6   4      191.05      207.83     70.66 o
 -16   6   4      128.25       58.71     42.35 o
 -14   6   4      121.45      167.65     35.90 o
 -12   6   4      394.70      326.86     39.86 o
 -10   6   4      171.20      154.77     29.51 o
  -8   6   4      707.19      732.85     51.87 o
  -6   6   4      334.07      321.91     23.40 o
  -4   6   4      817.51      725.23     30.24 o
  -2   6   4       94.67       90.15     15.87 o
   0   6   4       22.10       10.84     21.15 o
   2   6   4      322.39      321.78     22.45 o
   4   6   4      114.23      129.71     22.55 o
   6   6   4       27.94       42.87     17.52 o
   8   6   4       53.93       42.83     18.08 o
  10   6   4       23.10       37.46     23.82 o
  12   6   4      108.79      154.33     90.17 o
  14   6   4        2.69       -4.56     35.41 o
 -13   7   4      219.46      281.77     49.49 o
 -11   7   4       25.54       26.77     34.69 o
  -9   7   4      114.71      102.78     35.73 o
  -7   7   4        5.56       19.57     21.48 o
  -5   7   4      164.08      191.34     23.40 o
  -3   7   4       58.10       51.94     18.74 o
  -1   7   4      306.00      269.17     33.15 o
   1   7   4       86.87       99.87     33.31 o
   3   7   4      412.72      524.32     52.02 o
   5   7   4      117.29      122.41     40.50 o
   7   7   4      416.21      418.60     56.23 o
   9   7   4      132.99      109.76     34.41 o
  11   7   4      165.62       57.74     46.21 o
  -6   8   4       90.05       54.77     45.38 o
  -4   8   4        5.02      -38.26     38.26 o
  -2   8   4        5.28        9.67     42.48 o
   0   8   4        0.01      -41.23     42.34 o
   2   8   4       26.87      -49.80     49.80 o
   4   8   4       61.63       -0.62     49.73 o
 -25   1   5       74.12      122.54     61.34 o
 -23   1   5       41.63       56.48     38.71 o
 -21   1   5       81.22       89.03     28.61 o
 -19   1   5      163.38      126.87     22.39 o
 -17   1   5      729.51      821.06     41.18 o
 -15   1   5       82.68       55.63     13.68 o
 -13   1   5      176.16      209.25     17.03 o
 -11   1   5      844.59      809.04     21.31 o
  -9   1   5     2516.09     2464.07     39.95 o
  -7   1   5     1866.84     2082.37     36.48 o
  -5   1   5     6795.37     6989.01     76.05 o
  -3   1   5     5542.55     5698.54     47.80 o
  -1   1   5      236.16      269.37      8.72 o
   1   1   5    39343.51    40785.00    279.13 o
   3   1   5       96.33      124.93      8.46 o
   5   1   5      266.51      271.43     10.17 o
   7   1   5     2702.33     2837.10     38.46 o
   9   1   5      191.51      170.43     12.76 o
  11   1   5      356.47      406.11     17.69 o
  13   1   5       86.93       61.50     12.92 o
  15   1   5      406.62      439.79     29.50 o
  17   1   5      222.84      231.37     29.94 o
  19   1   5       42.56      106.28     39.44 o
  21   1   5      219.27      214.45     49.07 o
 -24   2   5        9.53      -29.18     47.61 o
 -22   2   5      141.53      193.72     43.86 o
 -20   2   5      206.53      205.06     42.37 o
 -18   2   5      484.10      551.98     32.88 o
 -16   2   5       94.29       92.02     21.23 o
 -14   2   5      880.61      881.63     27.22 o
 -12   2   5      293.74      323.14     15.32 o
 -10   2   5     1314.88     1262.20     27.30 o
  -8   2   5     9650.04     9619.97    140.74 o
  -6   2   5      248.67      274.46     10.84 o
  -4   2   5       57.93      111.82      7.70 o
  -2   2   5     7888.63     7822.04     72.39 o
   0   2   5      467.22      419.91     11.61 o
   2   2   5     9252.62     9294.82     79.00 o
   4   2   5        1.72       -3.02      7.44 o
   6   2   5     7563.59     7190.34     63.23 o
   8   2   5     1249.95     1246.47     23.91 o
  10   2   5      131.20      113.97     12.99 o
  12   2   5       72.02       49.85     12.24 o
  14   2   5       17.64       20.03     15.81 o
  16   2   5      103.07      193.61     33.01 o
  18   2   5        0.74       45.85     35.24 o
  20   2   5        0.00       35.53     44.58 o
  22   2   5       26.46       73.13     53.65 o
 -23   3   5      109.96      102.68     52.96 o
 -21   3   5      129.94      115.95     50.02 o
 -19   3   5      342.68      387.91     54.76 o
 -17   3   5     1344.85     1221.92     61.37 o
 -15   3   5     1197.21     1185.18     34.39 o
 -13   3   5     7270.85     6857.52    121.88 o
 -11   3   5      563.53      534.18     23.81 o
  -9   3   5     1932.55     1979.54     38.60 o
  -7   3   5      256.22      247.33     10.00 o
  -5   3   5     1193.62     1270.92     21.06 o
  -3   3   5      512.52      539.94     18.78 o
  -1   3   5     1028.77     1057.28     17.52 o
   1   3   5      245.82      243.67     11.48 o
   3   3   5     1718.74     1607.69     23.07 o
   5   3   5     3201.56     3241.89     35.39 o
   7   3   5      442.50      432.19     15.51 o
   9   3   5       23.40       19.59      9.74 o
  11   3   5      382.93      376.45     21.55 o
  13   3   5      322.51      343.23     28.16 o
  15   3   5        8.41      -20.34     33.76 o
  17   3   5      345.29      345.82     46.97 o
  19   3   5       42.59       59.52     38.46 o
  21   3   5        4.97      100.23     84.78 o
 -22   4   5       32.15       19.88     44.42 o
 -20   4   5        0.03       -9.84     39.74 o
 -18   4   5      686.81      853.35     82.33 o
 -16   4   5      352.67      359.40     61.32 o
 -14   4   5      100.80      169.66     37.90 o
 -12   4   5      709.21      617.43     71.92 o
 -10   4   5      976.40     1051.21     35.01 o
  -8   4   5      949.06      989.32     24.34 o
  -6   4   5     1868.85     1813.20     35.24 o
  -4   4   5     4398.42     4263.12     90.30 o
  -2   4   5     2599.54     2661.60     51.95 o
   0   4   5       32.27       15.29      9.75 o
   2   4   5     6661.37     6663.13     96.54 o
   4   4   5       85.53      117.33     17.70 o
   6   4   5     1148.28     1066.35     28.63 o
   8   4   5      288.61      359.21     16.25 o
  10   4   5      767.59      641.45     26.66 o
  12   4   5       84.22      144.99     25.22 o
  14   4   5        5.97       -5.24     27.45 o
  16   4   5        1.12      -33.08     33.08 o
  18   4   5      201.33      230.68     57.05 o
 -21   5   5       14.15       82.12     67.20 o
 -19   5   5       38.56        9.26     55.05 o
 -17   5   5      179.78      158.34     44.18 o
 -15   5   5       56.64       18.28     27.69 o
 -13   5   5        0.85       12.38     25.82 o
 -11   5   5       80.95       70.96     24.98 o
  -9   5   5        0.14       18.42     15.07 o
  -7   5   5        8.94       19.34     20.69 o
  -5   5   5      167.16      219.74     19.98 o
  -3   5   5      317.75      328.03     21.00 o
  -1   5   5      379.16      377.28     18.31 o
   1   5   5      896.10      818.84     27.34 o
   3   5   5       85.88       88.66     21.62 o
   5   5   5       63.13       48.72     17.15 o
   7   5   5        8.10      -13.64     13.64 o
   9   5   5      108.58      123.65     24.92 o
  11   5   5      164.32       82.84     28.35 o
  13   5   5       25.93       39.21     37.68 o
  15   5   5       22.08        8.36     49.45 o
  17   5   5        8.79      107.33     41.99 o
 -18   6   5      184.75      169.22     67.96 o
 -16   6   5       65.55       51.97     41.14 o
 -14   6   5      417.56      552.48     50.19 o
 -12   6   5        3.73      -19.81     24.69 o
 -10   6   5        8.28        5.62     24.17 o
  -8   6   5       54.13       66.11     20.26 o
  -6   6   5       48.76       38.64     19.60 o
  -4   6   5      252.13      196.81     21.64 o
  -2   6   5        3.72        6.98     15.02 o
   0   6   5       80.05       82.08     17.93 o
   2   6   5      178.25      201.23     27.75 o
   4   6   5      172.87      228.99     50.10 o
   6   6   5      177.08      212.10     22.96 o
   8   6   5        4.89        2.72     17.02 o
  10   6   5       61.75       66.60     28.00 o
  12   6   5      317.87      390.36     59.61 o
  14   6   5        3.37        3.59     45.38 o
 -13   7   5       49.71       38.74     40.20 o
 -11   7   5       30.09        2.29     35.93 o
  -9   7   5        3.04       59.62     36.07 o
  -7   7   5        9.83      -24.54     32.79 o
  -5   7   5        0.02      -23.74     31.26 o
  -3   7   5       27.79       22.06     24.27 o
  -1   7   5        0.01       -4.24     34.00 o
   1   7   5      617.09      694.45     98.87 o
   3   7   5        0.09        9.75     33.62 o
   5   7   5       93.50       52.95     50.90 o
   7   7   5      264.16      281.22     31.63 o
   9   7   5        3.00       -4.27     32.78 o
  -6   8   5        4.66      -22.65     43.86 o
  -4   8   5       13.83      -41.37     42.13 o
  -2   8   5       57.91       45.72     48.42 o
   0   8   5       27.14       17.54     50.35 o
   2   8   5        8.60      -38.95     50.35 o
 -26   0   6        0.02      -74.66     74.66 o
 -24   0   6      507.07      551.31    106.64 o
 -22   0   6       17.71       22.07     35.30 o
 -20   0   6        3.17      -16.27     42.60 o
 -18   0   6      268.78      217.86     33.83 o
 -16   0   6        6.15       18.39     18.35 o
 -14   0   6       82.49      114.28     27.21 o
 -12   0   6      594.71      556.73     44.45 o
 -10   0   6    11225.74    11655.63    239.35 o
  -8   0   6      658.60      715.52     33.98 o
  -6   0   6     1936.81     1943.66     38.96 o
  -4   0   6     1534.77     1573.19     28.13 o
  -2   0   6      394.25      395.37     14.72 o
   0   0   6     4896.73     4860.05     58.14 o
   2   0   6    11107.47    11056.11    152.07 o
   4   0   6     1599.49     1724.07     34.42 o
   6   0   6      671.34      680.44     25.92 o
   8   0   6     7182.78     7144.09    105.61 o
  10   0   6     3363.88     3455.02     85.07 o
  12   0   6      631.91      629.50     40.83 o
  14   0   6        9.63       64.49     33.43 o
  16   0   6       50.43       28.16     36.74 o
  18   0   6      376.78      482.43     62.64 o
  20   0   6      300.74      348.38     94.28 o
  22   0   6      232.12      213.01     96.14 o
 -25   1   6       97.68      261.96     68.32 o
 -23   1   6      134.56      220.17     47.59 o
 -21   1   6       33.64       28.12     26.77 o
 -19   1   6      718.74      760.69     35.60 o
 -17   1   6      445.17      476.69     24.37 o
 -15   1   6     2748.18     2547.18     46.40 o
 -13   1   6     5386.69     5181.63     67.77 o
 -11   1   6     1312.98     1351.64     29.62 o
  -9   1   6    15342.36    15615.89    173.79 o
  -7   1   6     4539.63     4598.69     58.46 o
  -5   1   6    22595.12    23127.65    223.14 o
  -3   1   6    15238.96    15279.48    114.97 o
  -1   1   6     3621.90     3709.87     34.77 o
   1   1   6     1580.29     1511.77     21.11 o
   3   1   6     1286.77     1337.95     21.28 o
   5   1   6      290.28      263.27     12.11 o
   7   1   6    11856.68    11467.25    107.30 o
   9   1   6      339.01      368.76     15.71 o
  11   1   6      664.23      667.10     21.68 o
  13   1   6      200.14      181.97     16.27 o
  15   1   6      223.10      212.99     25.53 o
  17   1   6      543.68      621.66     54.22 o
  19   1   6        6.49        5.52     35.69 o
  21   1   6        5.94       16.48     41.59 o
 -24   2   6        8.36       47.84     51.97 o
 -22   2   6      116.11      143.48     43.28 o
 -20   2   6       85.04       87.80     39.51 o
 -18   2   6      238.50      247.41     29.82 o
 -16   2   6      391.36      393.63     22.32 o
 -14   2   6       15.87        2.64     14.66 o
 -12   2   6       37.35       29.93     14.07 o
 -10   2   6      787.87      884.80     21.00 o
  -8   2   6     1792.78     1939.69     28.68 o
  -6   2   6     1353.84     1430.58     19.61 o
  -4   2   6      408.03      437.24     12.21 o
  -2   2   6     3210.83     3238.43     33.74 o
   0   2   6     1466.44     1483.64     23.78 o
   2   2   6     4466.86     4447.71     45.81 o
   4   2   6     6967.46     7070.27     64.49 o
   6   2   6     5102.68     4863.11     48.86 o
   8   2   6      154.73      130.22     12.32 o
  10   2   6       80.83       51.58     12.02 o
  12   2   6      211.11      259.50     18.40 o
  14   2   6       12.75      -19.88     19.88 o
  16   2   6       58.63       46.90     33.01 o
  18   2   6      139.55      131.40     42.42 o
  20   2   6        0.05       -4.44     43.56 o
 -23   3   6        0.20        3.01     52.01 o
 -21   3   6        6.27        6.29     42.77 o
 -19   3   6      124.59      224.15     49.27 o
 -17   3   6      171.69      141.16     34.99 o
 -15   3   6       74.57       46.15     16.99 o
 -13   3   6     1051.31     1051.67     26.57 o
 -11   3   6      643.74      632.46     22.88 o
  -9   3   6      974.00      898.69     33.80 o
  -7   3   6      491.72      583.14     19.13 o
  -5   3   6      289.11      271.05     14.70 o
  -3   3   6     1581.65     1636.46     26.28 o
  -1   3   6        3.92       -0.88      6.83 o
   1   3   6      905.99      941.13     20.70 o
   3   3   6        8.39        2.03      7.38 o
   5   3   6     2611.50     2582.27     33.30 o
   7   3   6       33.08       52.60      9.61 o
   9   3   6      281.97      245.56     15.51 o
  11   3   6      392.43      430.13     33.03 o
  13   3   6        0.98       13.14     21.45 o
  15   3   6      121.87      167.55     56.05 o
  17   3   6       12.34       23.23     37.07 o
  19   3   6        8.04       71.85     41.31 o
 -22   4   6      166.01      286.68     58.60 o
 -20   4   6      316.17      328.39     54.60 o
 -18   4   6      224.53      307.46     48.16 o
 -16   4   6        0.96       52.52     27.29 o
 -14   4   6       25.37       -7.74     22.76 o
 -12   4   6       51.13       57.31     25.25 o
 -10   4   6       44.30       39.82     15.54 o
  -8   4   6      397.76      436.35     21.82 o
  -6   4   6       11.70      -11.57     11.70 o
  -4   4   6     2423.52     2430.87     41.97 o
  -2   4   6      218.16      242.74     17.33 o
   0   4   6     3052.55     2954.35     40.84 o
   2   4   6      265.01      304.23     21.60 o
   4   4   6      137.90      121.49     15.39 o
   6   4   6     1025.77     1002.91     31.58 o
   8   4   6      139.61      149.22     14.67 o
  10   4   6      529.54      513.93     45.79 o
  12   4   6      392.64      458.12     35.96 o
  14   4   6       63.69       68.65     37.80 o
  16   4   6       12.53       39.21     35.45 o
  18   4   6      183.90      245.20     49.41 o
 -21   5   6        0.88       28.94     59.95 o
 -19   5   6       25.47       38.82     58.16 o
 -17   5   6        2.76       11.37     51.70 o
 -15   5   6      207.40      192.98     37.52 o
 -13   5   6      849.24      830.20     51.98 o
 -11   5   6        0.13       15.95     23.35 o
  -9   5   6     1945.89     2052.26     56.52 o
  -7   5   6      278.90      331.29     34.23 o
  -5   5   6      599.50      594.15     28.82 o
  -3   5   6      470.63      484.82     25.32 o
  -1   5   6     3553.38     3542.65     73.98 o
   1   5   6      246.67      202.29     17.82 o
   3   5   6      156.38      161.45     22.22 o
   5   5   6        1.91       -5.76     13.43 o
   7   5   6       18.67       30.37     17.98 o
   9   5   6      137.36      102.73     26.69 o
  11   5   6       11.93        5.53     25.84 o
  13   5   6       10.69      -31.81     31.81 o
  15   5   6       84.22       83.02     56.84 o
  17   5   6       13.12       80.54     40.14 o
 -18   6   6      167.58      216.18     72.31 o
 -16   6   6      123.82      105.74     56.43 o
 -14   6   6        4.58      -15.07     29.29 o
 -12   6   6        4.69      -16.85     43.14 o
 -10   6   6       50.45       59.42     27.02 o
  -8   6   6        0.14      -20.29     20.29 o
  -6   6   6      588.14      621.34     33.15 o
  -4   6   6      204.96      220.99     24.55 o
  -2   6   6       21.91        9.66     16.71 o
   0   6   6      347.01      375.93     30.24 o
   2   6   6      655.34      665.85     41.94 o
   4   6   6      135.86       82.99     77.67 o
   6   6   6      356.28      413.79     27.60 o
   8   6   6       17.64       56.19     22.28 o
  10   6   6      396.05      354.45     45.16 o
  12   6   6       51.87       73.04     37.43 o
  14   6   6       23.67       -2.97     51.80 o
 -13   7   6       49.92       18.10     47.93 o
 -11   7   6        9.75      -34.65     34.65 o
  -9   7   6      404.06      502.16     56.27 o
  -7   7   6        0.21      -40.72     40.72 o
  -5   7   6      319.42      407.98     51.86 o
  -3   7   6        8.45       33.69     31.06 o
  -1   7   6       25.35        2.58     39.58 o
   1   7   6      199.25      210.06     41.10 o
   3   7   6        7.87        7.04     35.93 o
   5   7   6        0.05       30.93     37.07 o
   7   7   6       42.89       59.21     27.50 o
   9   7   6        4.43       -3.94     40.96 o
  -4   8   6        0.48       -7.94     46.97 o
  -2   8   6        3.23       17.96     52.91 o
   0   8   6       84.37       88.75     55.05 o
 -25   1   7       48.06      115.94     81.26 o
 -23   1   7       61.08      130.20     42.53 o
 -21   1   7      450.78      387.16     39.75 o
 -19   1   7       70.82       69.85     20.61 o
 -17   1   7      180.54      133.24     21.73 o
 -15   1   7        0.27      -10.00     11.93 o
 -13   1   7       90.45       84.97     16.56 o
 -11   1   7     1606.33     1700.76     45.78 o
  -9   1   7     1687.21     1827.58     32.57 o
  -7   1   7     1017.84     1079.67     22.22 o
  -5   1   7     1445.36     1439.72     24.73 o
  -3   1   7     4640.17     4885.92     45.12 o
  -1   1   7      208.64      272.58     10.18 o
   1   1   7       22.10       20.51      8.13 o
   3   1   7      415.70      420.70     13.43 o
   5   1   7     1239.68     1229.09     23.43 o
   7   1   7      408.37      359.68     16.07 o
   9   1   7       79.01       64.67     10.86 o
  11   1   7     1251.78     1201.56     30.29 o
  13   1   7       54.82       26.92     14.34 o
  15   1   7       10.59      -11.14     18.49 o
  17   1   7      371.75      280.79     54.45 o
  19   1   7      144.38      220.08     45.67 o
  21   1   7       91.88      161.01     89.31 o
 -24   2   7       21.32       61.09    124.67 o
 -22   2   7        1.24      -34.40     34.40 o
 -20   2   7      653.37      779.69     57.51 o
 -18   2   7     1624.28     1605.58     57.49 o
 -16   2   7     2626.25     2633.36     52.48 o
 -14   2   7     5135.61     5089.17     68.34 o
 -12   2   7       12.45       10.70      9.32 o
 -10   2   7      820.90      767.64     20.46 o
  -8   2   7     4603.91     4516.01     51.33 o
  -6   2   7     5589.49     5815.49     53.41 o
  -4   2   7     3440.15     3225.16     37.54 o
  -2   2   7     1652.62     1782.18     25.69 o
   0   2   7      729.83      848.46     19.09 o
   2   2   7    12197.09    12012.81    108.15 o
   4   2   7     6557.08     6969.11     65.59 o
   6   2   7     4570.76     4769.21     51.85 o
   8   2   7      623.72      644.42     20.78 o
  10   2   7      205.66      196.90     15.18 o
  12   2   7        3.38       -8.66     12.24 o
  14   2   7        0.02       -5.90     24.18 o
  16   2   7      113.98      152.57     41.44 o
  18   2   7       10.18      -14.66     35.95 o
  20   2   7        7.25      -21.64     46.57 o
 -23   3   7        2.04      -18.37     43.42 o
 -21   3   7        3.83       -9.05     43.63 o
 -19   3   7        4.40       -1.46     38.23 o
 -17   3   7      544.80      542.15     58.08 o
 -15   3   7     3171.97     3100.97     64.25 o
 -13   3   7       17.31       29.77     12.74 o
 -11   3   7      837.00      863.33     23.06 o
  -9   3   7       20.96       24.37      9.42 o
  -7   3   7      195.45      186.34     12.30 o
  -5   3   7      598.37      630.83     18.15 o
  -3   3   7     6397.94     6568.11     72.72 o
  -1   3   7     3153.81     3083.77     43.03 o
   1   3   7      786.11      800.29     22.46 o
   3   3   7      362.33      382.32     13.38 o
   5   3   7     2657.77     2528.33     34.07 o
   7   3   7     1746.30     1765.41     28.87 o
   9   3   7     1394.40     1248.97     31.54 o
  11   3   7      153.37      201.57     19.64 o
  13   3   7       10.75       38.29     23.47 o
  15   3   7        0.73       14.56     33.35 o
  17   3   7      101.32      106.72     42.84 o
  19   3   7        7.27       67.94     46.94 o
 -22   4   7        3.68       16.20     73.49 o
 -20   4   7       84.57      218.45    100.81 o
 -18   4   7      250.34      290.45     47.45 o
 -16   4   7      119.11      202.52     37.28 o
 -14   4   7     2947.68     2932.76    160.74 o
 -12   4   7      199.62       98.99     36.11 o
 -10   4   7     6909.99     6874.60    140.77 o
  -8   4   7     1412.21     1390.56     49.10 o
  -6   4   7     1132.47     1103.29     37.95 o
  -4   4   7     1538.67     1515.95     38.82 o
  -2   4   7      264.75      275.91     28.48 o
   0   4   7      569.16      550.82     23.08 o
   2   4   7      447.63      466.24     22.13 o
   4   4   7       21.67       18.77     12.30 o
   6   4   7      901.71      910.89     25.30 o
   8   4   7      357.22      347.05     18.98 o
  10   4   7      377.21      386.61     37.54 o
  12   4   7      464.92      413.60     37.12 o
  14   4   7       19.68       60.04     42.25 o
  16   4   7       22.76       13.63     36.31 o
  18   4   7       29.56       51.64     41.21 o
 -21   5   7       69.54       98.49     68.72 o
 -19   5   7      183.97      168.39     65.68 o
 -17   5   7      249.46      289.79    118.56 o
 -15   5   7       19.26      -27.02     27.02 o
 -13   5   7      422.98      528.90     50.60 o
 -11   5   7       77.71       27.49     33.19 o
  -9   5   7      116.26      138.96     31.86 o
  -7   5   7       26.15       35.58     19.05 o
  -5   5   7        7.55       -3.89     16.33 o
  -3   5   7       59.13       13.87     16.68 o
  -1   5   7     2755.08     2657.10     54.21 o
   1   5   7     1402.93     1380.08     42.65 o
   3   5   7       58.79       88.75     18.04 o
   5   5   7      793.83      803.17     32.29 o
   7   5   7       66.33      100.99     21.51 o
   9   5   7       56.10       43.59     28.57 o
  11   5   7       40.43       58.56     37.99 o
  13   5   7       13.09      -43.86     43.86 o
  15   5   7       78.03      129.64     60.09 o
 -18   6   7       20.45      118.87     65.13 o
 -16   6   7      191.10      182.69     65.41 o
 -14   6   7      153.90      121.28     36.74 o
 -12   6   7       35.56       -2.80     28.21 o
 -10   6   7      104.67       98.98     31.67 o
  -8   6   7        0.41        5.08     31.23 o
  -6   6   7       52.30        1.73     26.19 o
  -4   6   7       44.42       42.68     27.69 o
  -2   6   7      111.69       97.33     26.69 o
   0   6   7      234.21      230.13     23.17 o
   2   6   7       92.93       70.88     69.66 o
   4   6   7      184.61      201.39     21.45 o
   6   6   7      167.39      229.68     26.08 o
   8   6   7       97.26       80.36     24.99 o
  10   6   7      274.08      424.07     90.41 o
  12   6   7      113.21      106.98     42.51 o
 -13   7   7       12.83      -21.89     46.55 o
 -11   7   7        0.05       12.21     41.23 o
  -9   7   7       21.97       44.30     39.97 o
  -7   7   7        2.80       19.34     37.77 o
  -5   7   7        8.45      -15.68     36.51 o
  -3   7   7        5.83       -8.95     25.96 o
  -1   7   7        2.34       13.49     23.35 o
   1   7   7      112.33       45.09     36.85 o
   3   7   7        5.13        7.23     35.44 o
   5   7   7        0.19       11.82     18.75 o
   7   7   7        3.88       21.85     29.14 o
   9   7   7        2.80       20.10     45.93 o
  -2   8   7       68.74       65.20     57.40 o
 -26   0   8        9.46       32.26     81.57 o
 -24   0   8       23.75      -11.53     71.90 o
 -22   0   8      124.74       94.76     78.95 o
 -20   0   8      192.31      108.56     31.13 o
 -18   0   8     1056.38      963.39     54.30 o
 -16   0   8     1898.83     1621.55     66.08 o
 -14   0   8     1392.75     1390.73     71.50 o
 -12   0   8      906.84      671.34     48.71 o
 -10   0   8     2543.11     2360.86     98.04 o
  -8   0   8     1347.53     1197.17     43.82 o
  -6   0   8     6940.89     6839.15    107.00 o
  -4   0   8     5401.57     5427.03     71.80 o
  -2   0   8     7808.81     8040.83     97.45 o
   0   0   8     2426.20     2319.72     45.39 o
   2   0   8     4497.34     4232.95     75.96 o
   4   0   8     2949.52     2985.46     55.77 o
   6   0   8     4141.56     4106.40     81.20 o
   8   0   8      760.58      742.80     36.54 o
  10   0   8     4381.68     4120.60    172.32 o
  12   0   8     1084.45     1198.56     51.41 o
  14   0   8      493.42      464.35     77.49 o
  16   0   8      167.78      245.36     52.26 o
  18   0   8      303.65      320.75     92.69 o
  20   0   8      118.84      158.72     87.92 o
 -25   1   8      143.61      193.31    100.98 o
 -23   1   8       17.40      -14.89     37.28 o
 -21   1   8     1088.13     1127.89     55.35 o
 -19   1   8     1786.27     1765.26     55.88 o
 -17   1   8      498.70      492.49     27.26 o
 -15   1   8     1665.58     1580.42     37.33 o
 -13   1   8       88.34      111.31     20.12 o
 -11   1   8      435.07      297.86     20.40 o
  -9   1   8     7958.67     8177.15     84.10 o
  -7   1   8      748.45      950.29     21.85 o
  -5   1   8     5032.36     5087.22     53.11 o
  -3   1   8      325.18      351.52     12.58 o
  -1   1   8       43.08       44.97      7.78 o
   1   1   8     5336.41     5177.36     50.29 o
   3   1   8      976.81      984.12     22.17 o
   5   1   8      101.17       93.81     11.95 o
   7   1   8       25.86       30.51     10.61 o
   9   1   8       34.53       14.69     11.93 o
  11   1   8       57.03       63.70     15.91 o
  13   1   8       94.67       66.68     23.22 o
  15   1   8       21.49        9.00     32.34 o
  17   1   8        8.90       45.20     43.82 o
  19   1   8        2.81       59.26     39.25 o
 -24   2   8       88.62       -4.78     48.82 o
 -22   2   8       48.90       95.29     40.44 o
 -20   2   8        0.36      -21.42     33.28 o
 -18   2   8       45.56       33.63     22.75 o
 -16   2   8        6.90        7.11     16.54 o
 -14   2   8      323.30      338.23     20.97 o
 -12   2   8      639.00      614.51     19.78 o
 -10   2   8       94.55       63.76     11.49 o
  -8   2   8      193.84      154.58     10.60 o
  -6   2   8       44.41       26.91      7.04 o
  -4   2   8      282.80      218.95     10.11 o
  -2   2   8      781.11      782.36     20.08 o
   0   2   8     2018.37     1883.26     29.87 o
   2   2   8        0.14       -7.73      7.73 o
   4   2   8      841.88      859.21     21.47 o
   6   2   8     1336.35     1414.05     30.01 o
   8   2   8      427.64      435.29     18.99 o
  10   2   8      714.44      777.09     30.55 o
  12   2   8      269.62      272.53     26.69 o
  14   2   8       13.61      -11.29     25.83 o
  16   2   8        5.87      -30.25     30.25 o
  18   2   8        0.10       69.89     40.30 o
  20   2   8       10.72       52.27     49.52 o
 -23   3   8        7.73       73.62     49.72 o
 -21   3   8        4.81      -18.66     42.05 o
 -19   3   8        0.07      -39.09     39.09 o
 -17   3   8      517.19      521.46     47.10 o
 -15   3   8       34.69       13.95     14.98 o
 -13   3   8      134.87      106.38     15.05 o
 -11   3   8      811.75      787.70     22.95 o
  -9   3   8      212.33      184.73     13.91 o
  -7   3   8        3.87        4.35     10.28 o
  -5   3   8      146.71      136.91     12.66 o
  -3   3   8      162.91      206.93     14.10 o
  -1   3   8     3942.88     3922.42     47.99 o
   1   3   8      434.07      455.56     14.65 o
   3   3   8       87.95      104.68     11.32 o
   5   3   8       13.26       23.13      9.31 o
   7   3   8       16.45        4.24      9.73 o
   9   3   8       21.56       59.44     14.82 o
  11   3   8      207.13      176.41     23.58 o
  13   3   8       50.84       67.21     30.20 o
  15   3   8       81.23       38.14     39.31 o
  17   3   8       21.74      105.05     48.66 o
  19   3   8        0.77      -37.47     37.47 o
 -22   4   8      104.29      101.41     74.53 o
 -20   4   8       40.49       13.90     33.80 o
 -18   4   8       44.49       71.91     58.15 o
 -16   4   8        0.01        4.50     25.17 o
 -14   4   8      246.02      266.42     46.62 o
 -12   4   8     2863.01     2648.76    103.39 o
 -10   4   8      952.49      967.16     83.27 o
  -8   4   8        6.63        9.25     15.85 o
  -6   4   8      672.73      626.63     28.92 o
  -4   4   8       62.34       79.53     16.54 o
  -2   4   8        9.04      -13.62     14.53 o
   0   4   8        4.52      -10.20     10.20 o
   2   4   8     1599.98     1637.05     34.48 o
   4   4   8       70.76       77.00     14.42 o
   6   4   8      758.60      731.26     21.78 o
   8   4   8        2.87      -14.63     14.63 o
  10   4   8       10.90      -20.30     20.30 o
  12   4   8       22.20       48.80     26.86 o
  14   4   8        9.47      -26.89     32.02 o
  16   4   8        1.11      -26.70     36.39 o
 -21   5   8       48.45       36.19     63.27 o
 -19   5   8      183.22      251.06     74.53 o
 -17   5   8       25.05       71.42     40.72 o
 -15   5   8       60.57      100.06     34.33 o
 -13   5   8      339.60      318.85     40.71 o
 -11   5   8      253.81      227.13     61.19 o
  -9   5   8       94.20       95.45     36.09 o
  -7   5   8        5.86        7.88     17.90 o
  -5   5   8      375.45      323.83     26.82 o
  -3   5   8     1816.83     1797.56     77.07 o
  -1   5   8       56.58       36.31     22.86 o
   1   5   8      118.67      137.66     18.17 o
   3   5   8      246.51      285.03     28.11 o
   5   5   8      288.02      274.05     22.47 o
   7   5   8       69.05       42.94     18.69 o
   9   5   8      156.99      233.80     30.56 o
  11   5   8       81.97       56.38     35.90 o
  13   5   8        7.81       19.82     48.21 o
  15   5   8      233.97      206.25     43.33 o
 -18   6   8        3.59      -46.48     58.50 o
 -16   6   8       57.88       57.60     56.01 o
 -14   6   8       99.02       82.60     35.57 o
 -12   6   8        1.64       13.15     28.74 o
 -10   6   8      416.63      434.05     56.01 o
  -8   6   8       50.04       69.98     37.93 o
  -6   6   8      354.13      329.37     49.25 o
  -4   6   8      181.75      178.37     29.33 o
  -2   6   8        4.47        2.77     29.66 o
   0   6   8      155.87      112.85     48.66 o
   2   6   8      125.93      155.49     32.37 o
   4   6   8     1067.37     1034.34     38.12 o
   6   6   8      117.84      166.48     27.05 o
   8   6   8        3.68       -0.19     23.34 o
  10   6   8      417.94      437.09     71.14 o
  12   6   8       45.31      105.26     56.77 o
 -13   7   8       99.64      -33.01     52.22 o
 -11   7   8       50.65       73.88     76.63 o
  -9   7   8       17.27      -37.60     37.60 o
  -7   7   8      140.94      123.07     45.42 o
  -5   7   8       43.30       -3.43     76.80 o
  -3   7   8       54.52       19.11     39.15 o
  -1   7   8        0.00      -26.03     26.03 o
   1   7   8       24.29       -7.70     26.54 o
   3   7   8       28.99       27.53     26.63 o
   5   7   8        0.05       27.70     29.17 o
   7   7   8       40.69        1.54     33.44 o
 -25   1   9        4.31       99.45     63.12 o
 -23   1   9       96.96      198.82     46.36 o
 -21   1   9      137.03      118.34     31.91 o
 -19   1   9      185.80      173.19     26.88 o
 -17   1   9     1417.23     1332.09     43.62 o
 -15   1   9        2.45       -8.86     16.03 o
 -13   1   9      142.08      134.35     20.93 o
 -11   1   9     7557.26     7573.11     87.50 o
  -9   1   9      710.06      747.10     21.26 o
  -7   1   9     2310.63     2366.66     35.61 o
  -5   1   9     1218.55     1190.98     29.50 o
  -3   1   9     2533.44     2711.85     32.98 o
  -1   1   9       34.60       28.60      7.95 o
   1   1   9       12.77        6.95      8.43 o
   3   1   9     1466.65     1444.29     28.01 o
   5   1   9     1670.83     1582.73     29.10 o
   7   1   9       71.04       66.99     12.35 o
   9   1   9        0.82        6.12     12.70 o
  11   1   9      868.12      847.60     36.42 o
  13   1   9      145.28      116.78     29.41 o
  15   1   9       10.26       38.50     34.84 o
  17   1   9       23.74      -23.46     43.71 o
  19   1   9       18.05       46.30     42.88 o
 -24   2   9       25.73       12.36     63.98 o
 -22   2   9      204.51      347.91     50.87 o
 -20   2   9      378.02      492.53     52.33 o
 -18   2   9       24.17        6.47     30.61 o
 -16   2   9        1.51       31.92     18.55 o
 -14   2   9      346.10      351.56     18.66 o
 -12   2   9       69.23       79.69     12.93 o
 -10   2   9      785.96      811.84     22.15 o
  -8   2   9      163.61      186.43     12.39 o
  -6   2   9     2375.18     2752.33     40.31 o
  -4   2   9     2697.07     2827.96     31.00 o
  -2   2   9       43.84       47.87      8.66 o
   0   2   9     1660.03     1784.85     33.37 o
   2   2   9     1263.74     1243.72     27.37 o
   4   2   9     2087.85     2116.20     35.93 o
   6   2   9      381.59      366.97     19.03 o
   8   2   9      454.34      566.62     31.11 o
  10   2   9       16.02       38.55     14.95 o
  12   2   9        6.38       12.61     27.81 o
  14   2   9      206.11      169.24     51.64 o
  16   2   9        8.84        1.27     36.66 o
  18   2   9        0.82       71.50     57.28 o
 -23   3   9       78.04      118.18     55.96 o
 -21   3   9       82.74      101.48     49.21 o
 -19   3   9       63.56       50.92     42.88 o
 -17   3   9       26.94        9.41     24.50 o
 -15   3   9      856.63      890.32     36.81 o
 -13   3   9        3.53       16.75     13.81 o
 -11   3   9     3942.48     3961.61     51.86 o
  -9   3   9      928.17      897.40     58.23 o
  -7   3   9     1335.56     1283.36     30.50 o
  -5   3   9     3270.66     3272.46     45.19 o
  -3   3   9      152.65      180.58     13.32 o
  -1   3   9     5345.84     5195.83     56.39 o
   1   3   9     4028.34     4189.61     52.72 o
   3   3   9      839.79      781.71     21.91 o
   5   3   9     4157.22     4019.90     50.75 o
   7   3   9     1766.69     1887.00     36.55 o
   9   3   9     3176.28     3140.10     83.26 o
  11   3   9      360.80      441.64     34.93 o
  13   3   9      571.14      430.02     48.43 o
  15   3   9      147.35       84.83     47.31 o
  17   3   9        6.65       -6.60     39.76 o
 -22   4   9      107.90      160.63     54.72 o
 -20   4   9        0.68       14.01     74.49 o
 -18   4   9       11.18       -2.52     35.82 o
 -16   4   9      100.87       59.28     30.31 o
 -14   4   9      546.93      462.32     53.51 o
 -12   4   9      893.67      867.42     63.70 o
 -10   4   9     1504.35     1450.59     76.47 o
  -8   4   9      284.96      226.05     23.73 o
  -6   4   9     1194.87     1240.00     63.54 o
  -4   4   9      299.65      303.41     23.92 o
  -2   4   9     1480.01     1359.85     42.32 o
   0   4   9       17.28       18.78     13.43 o
   2   4   9     1456.03     1472.82     37.38 o
   4   4   9        5.94      -10.98     10.98 o
   6   4   9       41.48       33.06     13.87 o
   8   4   9      165.26       94.66     26.29 o
  10   4   9      229.98      250.02     32.75 o
  12   4   9       16.04      -13.25     42.56 o
  14   4   9        1.72       14.49     35.29 o
  16   4   9       46.70       70.48     49.54 o
 -21   5   9       43.17       28.04     67.76 o
 -19   5   9      146.36      168.60     72.38 o
 -17   5   9       41.16        3.04     39.11 o
 -15   5   9      226.13      273.41     41.64 o
 -13   5   9        8.67      -14.90     33.32 o
 -11   5   9      397.13      366.19     70.86 o
  -9   5   9      212.59      237.71     43.21 o
  -7   5   9     1061.57     1158.17     57.66 o
  -5   5   9      362.31      406.08     62.41 o
  -3   5   9      280.69      240.39     29.32 o
  -1   5   9      245.56      212.52     28.70 o
   1   5   9      237.36      261.09     31.69 o
   3   5   9        1.79        0.94     17.70 o
   5   5   9      986.06     1057.98     38.99 o
   7   5   9       59.09       52.37     23.56 o
   9   5   9      400.48      454.86     45.69 o
  11   5   9      101.98      216.60     63.68 o
  13   5   9      150.23      149.42     37.39 o
 -16   6   9        8.67       37.16     54.01 o
 -14   6   9        1.74       26.33     32.56 o
 -12   6   9        9.40        6.18     38.80 o
 -10   6   9       86.83       81.73     83.50 o
  -8   6   9       21.40       52.25     40.07 o
  -6   6   9      111.03      175.81     44.05 o
  -4   6   9       23.57        3.21     25.20 o
  -2   6   9       34.61       18.67     25.83 o
   0   6   9        2.81      -17.79     25.47 o
   2   6   9       28.36      -13.65     23.48 o
   4   6   9      147.98      220.07     28.80 o
   6   6   9        3.68       -5.71     23.33 o
   8   6   9        0.14      -23.38     27.09 o
  10   6   9       51.05       71.83     39.85 o
 -13   7   9      102.29      160.31     68.31 o
 -11   7   9        4.04       31.98     53.80 o
  -9   7   9       12.03       31.82     44.48 o
  -7   7   9       32.86       26.80     65.58 o
  -5   7   9        0.78      -39.05     39.05 o
  -3   7   9        7.66      -39.70     39.70 o
  -1   7   9       32.45       62.30     54.70 o
   1   7   9       30.48       21.55     49.80 o
   3   7   9      106.22       83.89     32.04 o
   5   7   9       26.64       72.11     37.31 o
 -26   0  10       68.24       93.93     88.89 o
 -24   0  10        2.33      128.05     86.34 o
 -22   0  10      314.46      489.21     99.32 o
 -20   0  10        3.10      -14.25     26.69 o
 -18   0  10       59.76       38.99     44.00 o
 -16   0  10     6872.60     6654.63    306.56 o
 -14   0  10      647.80      602.04     53.21 o
 -12   0  10     2644.27     2297.98     70.03 o
 -10   0  10    10819.02    10905.32    190.97 o
  -8   0  10     9121.90     9225.67    142.53 o
  -6   0  10     5757.70     5682.54     86.65 o
  -4   0  10    11662.51    11176.01    132.85 o
  -2   0  10    14145.23    13944.34    175.17 o
   0   0  10     5268.00     5077.76     82.83 o
   2   0  10       57.68       68.58     14.77 o
   4   0  10     1957.34     1738.08     94.84 o
   6   0  10     1024.54     1012.99     92.82 o
   8   0  10      645.49      589.33     48.98 o
  10   0  10      574.21      657.35     41.46 o
  12   0  10      183.25       68.60     41.29 o
  14   0  10      445.26      446.87     82.05 o
  16   0  10      348.47      322.90     83.99 o
  18   0  10       81.83      203.55     87.03 o
 -25   1  10       88.63      172.53     69.30 o
 -23   1  10       67.87      134.33     45.22 o
 -21   1  10      101.15      141.15     53.60 o
 -19   1  10       66.46       21.46     24.88 o
 -17   1  10      788.96      871.60     62.20 o
 -15   1  10      930.51      959.05     41.71 o
 -13   1  10      946.98      938.91     28.48 o
 -11   1  10      545.60      570.20     24.21 o
  -9   1  10       68.44       69.02     12.95 o
  -7   1  10        3.59        0.89      9.02 o
  -5   1  10      302.18      324.94     13.84 o
  -3   1  10     2276.60     2465.00     50.51 o
  -1   1  10       33.46       40.06      9.68 o
   1   1  10      816.38      856.96     22.36 o
   3   1  10     1064.78     1174.86     28.31 o
   5   1  10        3.03        2.10     12.71 o
   7   1  10      171.88      155.77     16.90 o
   9   1  10       12.49        5.05     13.15 o
  11   1  10       14.44       29.77     24.49 o
  13   1  10      121.10       99.09     58.11 o
  15   1  10       47.82      130.84     40.22 o
  17   1  10        0.22      -15.80     43.95 o
  19   1  10       52.44       62.09     79.15 o
 -24   2  10       16.83       42.62     44.11 o
 -22   2  10       85.21       84.87     62.16 o
 -20   2  10      334.14      345.05     49.04 o
 -18   2  10      800.15      763.70     44.26 o
 -16   2  10      826.72      845.10     35.25 o
 -14   2  10     2400.15     2169.05     65.69 o
 -12   2  10     2736.28     2625.84     42.90 o
 -10   2  10     1454.38     1383.51     31.03 o
  -8   2  10       30.10       45.97      9.96 o
  -6   2  10     8776.78     8656.35     88.75 o
  -4   2  10      999.05      992.92     23.19 o
  -2   2  10      758.73      804.29     22.23 o
   0   2  10     4142.39     4175.54     50.77 o
   2   2  10     2805.74     2806.45     46.68 o
   4   2  10     2500.98     2479.35     54.66 o
   6   2  10     1139.46     1099.26     28.27 o
   8   2  10      515.49      529.69     40.26 o
  10   2  10      315.25      301.68     34.08 o
  12   2  10       95.38      119.79     32.15 o
  14   2  10       22.23       45.83     35.65 o
  16   2  10        5.83       -0.14     36.97 o
  18   2  10        4.91       35.34     43.45 o
 -23   3  10       45.82       26.03     69.59 o
 -21   3  10        0.08       17.98     36.20 o
 -19   3  10      252.93      221.05     42.82 o
 -17   3  10        9.01       39.70     27.60 o
 -15   3  10       77.96       86.48     28.71 o
 -13   3  10       21.26       38.04     12.32 o
 -11   3  10       33.76       30.34     16.01 o
  -9   3  10      109.77      133.23     16.39 o
  -7   3  10     2501.75     2400.46     39.51 o
  -5   3  10       96.85      117.51     13.42 o
  -3   3  10        4.83       13.45      8.21 o
  -1   3  10      887.30      873.36     25.31 o
   1   3  10       21.11        6.07     13.46 o
   3   3  10     1137.73     1130.17     29.01 o
   5   3  10      341.58      375.64     20.38 o
   7   3  10      706.80      665.56     35.29 o
   9   3  10       16.65       25.86     21.20 o
  11   3  10      110.45       79.19     29.16 o
  13   3  10        0.04      -33.63     34.07 o
  15   3  10       21.62       32.08     38.05 o
  17   3  10        2.21       45.65     41.04 o
 -22   4  10       15.42        8.96     47.39 o
 -20   4  10       15.07       33.00     43.05 o
 -18   4  10       91.10      123.38     33.73 o
 -16   4  10        5.65       -2.27     33.78 o
 -14   4  10      204.82      218.47     46.01 o
 -12   4  10     2299.93     2368.24    103.64 o
 -10   4  10      129.78       42.90     33.04 o
  -8   4  10      172.72      173.49     16.48 o
  -6   4  10       29.53       24.97     12.55 o
  -4   4  10       30.98       10.99     12.90 o
  -2   4  10     1631.71     1654.56     46.63 o
   0   4  10     1814.28     1782.73     50.53 o
   2   4  10     1330.88     1311.07     35.79 o
   4   4  10      213.99      259.03     17.19 o
   6   4  10        4.84      -13.61     15.01 o
   8   4  10       34.00       50.35     22.83 o
  10   4  10        1.77       -1.99     25.38 o
  12   4  10       84.62       35.81     35.17 o
  14   4  10       68.39       96.39     39.70 o
 -19   5  10       89.05       62.51     63.75 o
 -17   5  10        5.50       36.15     40.72 o
 -15   5  10      158.30      144.07     46.11 o
 -13   5  10      253.03      162.19     46.38 o
 -11   5  10      188.30      174.87     44.55 o
  -9   5  10      448.35      421.24     72.94 o
  -7   5  10       93.08      193.18     42.65 o
  -5   5  10       17.85        6.55     24.61 o
  -3   5  10      113.49      119.10     45.74 o
  -1   5  10      580.60      444.15     38.03 o
   1   5  10      559.03      526.17     35.60 o
   3   5  10      291.09      383.88     30.82 o
   5   5  10      107.45      175.52     27.90 o
   7   5  10      125.66      122.78     49.63 o
   9   5  10      307.88      335.97     40.78 o
  11   5  10       37.40      124.95     57.60 o
  13   5  10      135.90      132.92     39.07 o
 -16   6  10      199.25      213.77     72.04 o
 -14   6  10       43.85      117.14     46.61 o
 -12   6  10       93.87       38.42     57.91 o
 -10   6  10      470.59      418.33     58.43 o
  -8   6  10       35.22       -9.80     36.37 o
  -6   6  10      472.25      537.37     60.91 o
  -4   6  10       14.73        5.55     38.78 o
  -2   6  10      402.14      392.35     57.82 o
   0   6  10      281.95      252.51     64.86 o
   2   6  10       69.42       71.38     65.27 o
   4   6  10      568.77      537.40     38.96 o
   6   6  10        4.40      -18.90     27.06 o
   8   6  10       18.05       44.88     31.59 o
  10   6  10       17.52       11.88     54.43 o
 -11   7  10       62.65       44.13     61.47 o
  -9   7  10        7.03       12.36     57.12 o
  -7   7  10        3.61      -37.15     41.56 o
  -5   7  10        0.07      -32.38     42.96 o
  -3   7  10        0.00       31.10     46.26 o
  -1   7  10        0.87       -3.45     55.25 o
   1   7  10       74.02       53.74     58.50 o
   3   7  10        1.00      -10.51     34.16 o
   5   7  10        1.68        9.10     37.00 o
 -25   1  11       32.00        6.12     61.18 o
 -23   1  11      220.42      299.29     68.57 o
 -21   1  11        4.12       59.60     29.66 o
 -19   1  11       92.47       77.21     32.11 o
 -17   1  11      657.49      695.88     39.60 o
 -15   1  11     3622.99     3502.92     62.68 o
 -13   1  11     1664.18     1654.72     59.35 o
 -11   1  11      324.61      380.45     20.06 o
  -9   1  11      434.45      459.92     29.11 o
  -7   1  11     2391.14     2481.77     39.80 o
  -5   1  11      332.28      350.86     16.98 o
  -3   1  11     1974.57     2117.73     34.11 o
  -1   1  11     2981.53     2968.42     41.76 o
   1   1  11      911.98      939.34     26.63 o
   3   1  11     1013.13     1117.15     28.69 o
   5   1  11      912.12      891.02     31.08 o
   7   1  11       63.40       64.60     16.11 o
   9   1  11        2.23       -3.64     21.17 o
  11   1  11      357.72      321.35     36.43 o
  13   1  11       25.74      -35.48     38.93 o
  15   1  11       64.71       88.13     42.28 o
  17   1  11       22.64       17.03     50.29 o
 -24   2  11        0.17        0.03     42.87 o
 -22   2  11      133.20      133.53     54.61 o
 -20   2  11      268.09      317.36     41.31 o
 -18   2  11      770.62      656.05     38.86 o
 -16   2  11      717.43      701.18     55.72 o
 -14   2  11     1484.09     1439.60     47.38 o
 -12   2  11      195.65      198.35     16.07 o
 -10   2  11        7.63        4.09     13.43 o
  -8   2  11     5047.62     5295.90     62.93 o
  -6   2  11      307.76      357.46     17.30 o
  -4   2  11      366.72      369.47     15.76 o
  -2   2  11      393.23      371.21     14.73 o
   0   2  11      307.18      300.62     16.88 o
   2   2  11     1921.37     1957.08     40.05 o
   4   2  11       47.12       39.08     13.96 o
   6   2  11      135.40      130.31     16.26 o
   8   2  11      414.00      457.68     32.98 o
  10   2  11      216.61      213.82     38.87 o
  12   2  11      132.23       79.65     31.04 o
  14   2  11       89.65      101.57     44.37 o
  16   2  11       23.52       38.27     42.40 o
 -23   3  11      414.03      626.58    126.91 o
 -21   3  11      351.45      412.31     52.08 o
 -19   3  11      228.73      244.88     44.19 o
 -17   3  11      481.16      565.31     51.58 o
 -15   3  11      500.14      510.32     34.11 o
 -13   3  11      600.53      676.06     32.93 o
 -11   3  11     3218.92     3234.43     48.70 o
  -9   3  11      134.57      141.30     19.48 o
  -7   3  11     2082.47     1990.72     40.32 o
  -5   3  11     1699.95     1632.73     32.04 o
  -3   3  11     1873.35     1915.82     31.59 o
  -1   3  11     1434.62     1500.09     28.27 o
   1   3  11        6.06       15.76     12.27 o
   3   3  11       27.11       27.97     14.98 o
   5   3  11      407.60      395.83     25.56 o
   7   3  11      821.97      792.91     33.42 o
   9   3  11      352.28      337.09     31.63 o
  11   3  11      209.54      156.32     40.14 o
  13   3  11        0.80       33.49     36.71 o
  15   3  11       45.46       49.81     41.53 o
 -22   4  11      238.54      327.63     58.86 o
 -20   4  11       83.85       61.46     41.63 o
 -18   4  11       42.12       14.03     38.79 o
 -16   4  11       29.67       49.23     61.06 o
 -14   4  11        0.68      -23.97     32.50 o
 -12   4  11       77.00       75.86     20.68 o
 -10   4  11        9.69       12.42     21.96 o
  -8   4  11      463.59      454.03     28.17 o
  -6   4  11        2.95       15.79     14.68 o
  -4   4  11      147.18      158.57     20.59 o
  -2   4  11       29.56       27.48     18.00 o
   0   4  11      863.74      847.74     51.83 o
   2   4  11        5.40       -7.32     13.29 o
   4   4  11      494.54      532.41     30.21 o
   6   4  11       32.38       52.44     20.64 o
   8   4  11      661.45      616.82     38.24 o
  10   4  11      123.08      145.60     37.86 o
  12   4  11      179.92      156.72     42.67 o
  14   4  11       23.51      -28.68     40.24 o
 -19   5  11       31.98       44.20     60.16 o
 -17   5  11      107.79      224.54     75.15 o
 -15   5  11       20.63      -26.79     37.30 o
 -13   5  11       24.15       48.22     39.79 o
 -11   5  11      984.89      922.07    138.14 o
  -9   5  11      883.55      780.79    103.08 o
  -7   5  11     1471.27     1438.82     86.30 o
  -5   5  11      304.60      270.85     49.31 o
  -3   5  11      477.21      382.10     52.33 o
  -1   5  11      263.80      260.02     55.66 o
   1   5  11       20.15        3.29     29.11 o
   3   5  11      275.74      270.25     42.40 o
   5   5  11      313.16      383.32     36.78 o
   7   5  11      293.91      381.50     42.94 o
   9   5  11       55.71       37.49     39.61 o
  11   5  11      135.80      125.88     81.22 o
 -16   6  11       73.01       72.11     65.82 o
 -14   6  11        8.73       -0.28     53.94 o
 -12   6  11       66.17       45.59     83.47 o
 -10   6  11        0.16      -13.97     38.59 o
  -8   6  11      145.67      119.77     48.96 o
  -6   6  11       28.60      -20.06     38.78 o
  -4   6  11       55.09       28.05     41.19 o
  -2   6  11      136.97      126.57     46.86 o
   0   6  11       18.19        6.15     50.56 o
   2   6  11      132.89      155.57     39.12 o
   4   6  11        7.79       34.15     52.69 o
   6   6  11      107.99       66.40     33.58 o
   8   6  11        2.16        6.02     39.41 o
 -11   7  11       14.99       60.78     63.61 o
  -9   7  11        0.42       28.53     59.19 o
  -7   7  11       22.27       26.04     58.64 o
  -5   7  11       62.72       22.10     60.99 o
  -3   7  11        4.66      -77.63     77.63 o
  -1   7  11        0.01       27.90     61.40 o
   1   7  11       69.10       71.66     38.82 o
   3   7  11       56.54       57.41     56.50 o
 -26   0  12      159.70      273.72    111.27 o
 -24   0  12      502.32      553.17    119.01 o
 -22   0  12      917.81     1110.21    129.30 o
 -20   0  12        0.77       31.50     76.11 o
 -18   0  12      711.74      839.35     56.18 o
 -16   0  12     2563.75     2495.61    117.84 o
 -14   0  12     4173.67     3898.10    178.80 o
 -12   0  12     5840.56     5747.76    237.81 o
 -10   0  12       26.23       31.27     18.80 o
  -8   0  12     5063.07     5019.32     95.58 o
  -6   0  12     5013.85     4848.26     94.93 o
  -4   0  12      946.12      955.85     40.56 o
  -2   0  12      530.88      517.26     36.75 o
   0   0  12      813.02     1022.03     55.24 o
   2   0  12       33.35       17.67     17.63 o
   4   0  12       45.77       51.03     17.76 o
   6   0  12       36.78       29.63     20.86 o
   8   0  12      459.48      533.61     74.82 o
  10   0  12       16.41        5.71     37.50 o
  12   0  12       13.58       -3.23     40.40 o
  14   0  12       48.48       46.69     73.42 o
 -25   1  12        4.22       47.48     83.61 o
 -23   1  12        9.42       57.51    100.22 o
 -21   1  12        0.08       -8.49     24.03 o
 -19   1  12       46.74       12.75     28.61 o
 -17   1  12        6.73       10.28     20.73 o
 -15   1  12        6.62       17.28     18.24 o
 -13   1  12     2242.33     2005.45     46.01 o
 -11   1  12     1257.77     1290.57     35.80 o
  -9   1  12      612.66      594.80     25.22 o
  -7   1  12     1008.99      969.49     26.09 o
  -5   1  12      463.79      572.02     22.41 o
  -3   1  12     2176.45     2199.80     44.49 o
  -1   1  12      810.68      812.70     24.54 o
   1   1  12      167.23      181.16     14.03 o
   3   1  12     1863.72     1936.63     39.44 o
   5   1  12      196.77      245.70     18.98 o
   7   1  12      824.73      869.25     31.95 o
   9   1  12      766.09      817.68     41.50 o
  11   1  12       20.87       43.82     42.63 o
  13   1  12      126.43      106.69    117.59 o
  15   1  12       21.97       36.61     49.26 o
  17   1  12       93.23      124.25     85.37 o
 -24   2  12      136.58      179.64    137.65 o
 -22   2  12      246.72      203.31     41.28 o
 -20   2  12       93.72       73.93     31.75 o
 -18   2  12      433.90      469.61     31.23 o
 -16   2  12        4.69        6.46     20.43 o
 -14   2  12      195.69      180.93     24.66 o
 -12   2  12      913.42      957.03     32.05 o
 -10   2  12      191.28      191.72     18.85 o
  -8   2  12      334.20      316.15     17.39 o
  -6   2  12      502.05      480.80     22.08 o
  -4   2  12        4.52       -3.52      9.09 o
  -2   2  12     1141.28     1153.75     25.32 o
   0   2  12     1230.57     1184.51     27.63 o
   2   2  12      715.83      720.13     30.08 o
   4   2  12      660.09      651.35     32.48 o
   6   2  12       16.64       24.21     16.33 o
   8   2  12       50.19       85.92     31.65 o
  10   2  12      158.13      122.07     36.65 o
  12   2  12      311.78      374.51     49.81 o
  14   2  12       33.24       -5.44     41.59 o
  16   2  12        3.81       -5.15     42.89 o
 -23   3  12       26.82       37.81     53.73 o
 -21   3  12      102.22      141.52     41.50 o
 -19   3  12       21.21       -3.21     34.17 o
 -17   3  12       25.98       80.57     30.80 o
 -15   3  12       29.48       30.06     30.75 o
 -13   3  12       37.44       19.91     14.73 o
 -11   3  12       18.88       32.42     13.46 o
  -9   3  12       33.42       -4.75     19.39 o
  -7   3  12       12.34       -0.88     14.26 o
  -5   3  12        1.69       -3.22     12.62 o
  -3   3  12       33.95       31.63     10.56 o
  -1   3  12      157.86      114.29     16.74 o
   1   3  12      803.47      846.32     33.90 o
   3   3  12      652.96      598.68     31.26 o
   5   3  12        7.80      -22.16     24.59 o
   7   3  12        2.58        9.82     19.44 o
   9   3  12       47.49       97.37     57.26 o
  11   3  12        7.64      -11.60     47.73 o
  13   3  12       43.28       10.83     46.79 o
  15   3  12        1.20      -16.63     38.09 o
 -22   4  12       30.13       58.27     47.83 o
 -20   4  12        0.46       90.86     43.38 o
 -18   4  12      125.69      128.99     84.51 o
 -16   4  12       11.98       27.14     36.50 o
 -14   4  12       91.32       51.00     41.89 o
 -12   4  12       12.28       23.55     19.67 o
 -10   4  12      170.70      225.27     26.84 o
  -8   4  12        0.30       -7.53     18.68 o
  -6   4  12       29.21       33.30     26.26 o
  -4   4  12      182.22      144.70     24.43 o
  -2   4  12      331.47      368.70     40.91 o
   0   4  12      575.62      556.01     24.27 o
   2   4  12      172.88      172.41     22.54 o
   4   4  12      101.90       87.50     27.08 o
   6   4  12       18.52       31.11     22.79 o
   8   4  12       46.75       82.45     30.36 o
  10   4  12      196.81      125.36     56.31 o
  12   4  12        1.86       17.78     44.47 o
 -19   5  12        3.04       -2.97     62.37 o
 -17   5  12        2.19       41.92     62.71 o
 -15   5  12      240.72      266.19     55.48 o
 -13   5  12      518.84      523.61     67.27 o
 -11   5  12      107.81      134.60     46.91 o
  -9   5  12     1772.98     1721.57    102.05 o
  -7   5  12      305.26      338.95     54.98 o
  -5   5  12      120.87      141.44     44.59 o
  -3   5  12       89.98      119.06     43.87 o
  -1   5  12        4.69       23.54     30.55 o
   1   5  12      163.26      196.35     41.08 o
   3   5  12      331.67      319.19     39.23 o
   5   5  12      119.10      128.42     39.85 o
   7   5  12      275.13      335.32     53.47 o
   9   5  12       76.52      121.17     44.92 o
  11   5  12        1.24       60.67     36.58 o
 -16   6  12      134.99      147.05     76.39 o
 -14   6  12       47.44       19.62     63.40 o
 -12   6  12        6.69       24.45     61.33 o
 -10   6  12       13.08      -41.22     41.22 o
  -8   6  12      210.35      203.74     93.83 o
  -6   6  12        1.33      -15.40     78.70 o
  -4   6  12       44.61      -20.52     41.52 o
  -2   6  12       26.42       51.39     57.60 o
   0   6  12        0.90       -3.04     32.97 o
   2   6  12        9.66       55.21     36.96 o
   4   6  12       27.64       58.72     34.30 o
   6   6  12        9.60       40.18     41.18 o
  -9   7  12       51.02        3.66     63.40 o
  -7   7  12      190.38      181.10     76.39 o
  -5   7  12       58.03       52.84     67.62 o
  -3   7  12      164.93      121.15     71.62 o
  -1   7  12        3.85       52.91     61.89 o
   1   7  12       47.06       34.13     38.79 o
 -25   1  13       16.32       36.17     68.65 o
 -23   1  13      232.47      398.34     97.06 o
 -21   1  13        1.48      -24.34     26.02 o
 -19   1  13      105.84      104.52     36.96 o
 -17   1  13        0.39       -2.88     21.28 o
 -15   1  13        0.04      -19.35     19.35 o
 -13   1  13      519.88      498.49     26.57 o
 -11   1  13      167.12      108.79     17.49 o
  -9   1  13      192.15      211.87     19.10 o
  -7   1  13      365.87      352.56     18.48 o
  -5   1  13       48.81       37.39     11.03 o
  -3   1  13       44.81       20.52     12.14 o
  -1   1  13      545.37      556.72     22.51 o
   1   1  13      233.18      219.50     19.98 o
   3   1  13      326.90      308.99     26.75 o
   5   1  13       95.85       87.98     16.40 o
   7   1  13      109.04      110.00     39.17 o
   9   1  13       84.52       45.29     27.84 o
  11   1  13      218.07      250.27     56.99 o
  13   1  13        9.85      -53.75     55.29 o
  15   1  13       56.17       53.39     43.43 o
 -24   2  13       17.47       18.31     64.13 o
 -22   2  13        1.52       14.57     35.37 o
 -20   2  13      218.86      170.32     32.70 o
 -18   2  13      253.32      245.53     31.46 o
 -16   2  13      308.77      294.98     35.01 o
 -14   2  13      463.77      418.21     36.77 o
 -12   2  13      745.82      766.75     38.54 o
 -10   2  13      136.07      126.42     19.03 o
  -8   2  13     3397.83     3304.22     58.21 o
  -6   2  13     1095.03     1153.70     28.94 o
  -4   2  13     2715.01     2764.76     42.92 o
  -2   2  13      803.04      783.39     23.59 o
   0   2  13        7.88        6.14     13.34 o
   2   2  13     2277.28     2350.04     42.88 o
   4   2  13      601.96      593.23     29.72 o
   6   2  13      195.66      201.25     28.54 o
   8   2  13       94.24       88.02     33.09 o
  10   2  13       45.62       47.74     49.11 o
  12   2  13       78.36       96.65     39.64 o
  14   2  13      248.81      216.28     49.62 o
 -23   3  13      445.14      507.33     74.55 o
 -21   3  13       49.20       87.75     50.17 o
 -19   3  13      972.58     1061.20     70.92 o
 -17   3  13      578.73      603.18     46.91 o
 -15   3  13      591.46      648.54     44.86 o
 -13   3  13      309.39      311.39     34.74 o
 -11   3  13     1192.16     1128.09     40.93 o
  -9   3  13     1066.90     1052.42     45.80 o
  -7   3  13      807.80      798.92     34.74 o
  -5   3  13      910.73      884.02     37.22 o
  -3   3  13      890.21      864.56     32.26 o
  -1   3  13      739.96      695.09     33.17 o
   1   3  13     1471.59     1490.15     48.58 o
   3   3  13     1829.47     1947.08     66.11 o
   5   3  13      973.13      883.72     49.87 o
   7   3  13       22.28       35.55     23.72 o
   9   3  13        1.21       28.70     42.17 o
  11   3  13       14.07      -34.48     34.48 o
  13   3  13       16.32       25.64     70.26 o
 -22   4  13       54.43      120.39     66.03 o
 -20   4  13      181.73      181.31     73.63 o
 -18   4  13      213.59      380.03     64.05 o
 -16   4  13       12.10      -26.03     36.05 o
 -14   4  13       63.78      110.65     44.86 o
 -12   4  13      306.09      332.19     77.61 o
 -10   4  13        2.49       -1.29     20.35 o
  -8   4  13      840.41      899.42     47.81 o
  -6   4  13      113.07      116.32     24.96 o
  -4   4  13      384.25      338.98     32.94 o
  -2   4  13     1422.53     1527.94     35.77 o
   0   4  13       28.13       17.79     18.47 o
   2   4  13      527.30      541.06     34.97 o
   4   4  13      653.01      568.25     68.37 o
   6   4  13       33.21       38.99     28.43 o
   8   4  13      385.40      367.98     40.47 o
  10   4  13       88.54       85.58     40.83 o
  12   4  13      320.82      320.39    102.41 o
 -19   5  13      149.72      211.28     81.09 o
 -17   5  13       42.38       34.05     65.68 o
 -15   5  13        1.29       31.56     57.12 o
 -13   5  13       73.45      172.19     51.48 o
 -11   5  13      286.79      322.21     57.11 o
  -9   5  13      110.63      166.79     50.31 o
  -7   5  13      370.39      417.93    195.22 o
  -5   5  13       18.77      -16.17     36.71 o
  -3   5  13      450.06      384.16     57.89 o
  -1   5  13       37.12       -0.75     33.32 o
   1   5  13      205.18      179.61     42.93 o
   3   5  13       43.68       42.89     51.93 o
   5   5  13       44.06      -23.38     55.70 o
   7   5  13      207.82      193.08     51.08 o
   9   5  13       20.43       46.70     32.41 o
 -14   6  13        8.20        5.32     62.30 o
 -12   6  13       66.46       76.32     65.75 o
 -10   6  13        2.77      -17.34     56.36 o
  -8   6  13       62.09      -20.23     44.12 o
  -6   6  13      330.16      392.51     63.91 o
  -4   6  13       14.01      -20.29     43.13 o
  -2   6  13        0.30       59.68     56.64 o
   0   6  13       76.16       90.38     53.98 o
   2   6  13        9.49      -27.25     34.79 o
   4   6  13      112.51       81.55     45.13 o
   6   6  13        0.23      -31.15     40.82 o
  -5   7  13      104.28       63.89     73.97 o
  -3   7  13      116.88      123.49     73.07 o
 -24   0  14      395.64      445.53     72.97 o
 -22   0  14      524.74      461.54     83.88 o
 -20   0  14     1087.35     1258.68    125.70 o
 -18   0  14      121.24       92.42     44.79 o
 -16   0  14     1219.81     1272.42     64.87 o
 -14   0  14     2304.20     2481.53     71.48 o
 -12   0  14     5522.17     5242.92    106.99 o
 -10   0  14        0.09      -17.66     17.66 o
  -8   0  14      177.01      120.53     24.30 o
  -6   0  14      174.11      189.03     26.48 o
  -4   0  14      777.69      765.11     45.76 o
  -2   0  14     2841.05     2934.95     85.00 o
   0   0  14      560.57      671.89     68.38 o
   2   0  14      163.74      153.04     27.12 o
   4   0  14      133.38      114.97     26.38 o
   6   0  14     1591.17     1554.31     88.12 o
   8   0  14      108.90      157.14     48.36 o
  10   0  14      241.47      221.05     54.51 o
  12   0  14      191.06      201.75     84.68 o
 -25   1  14       42.10       25.28     70.72 o
 -23   1  14       35.52       39.76     35.39 o
 -21   1  14       77.44       75.95     34.78 o
 -19   1  14      636.26      698.12     69.42 o
 -17   1  14      143.17      151.31     27.93 o
 -15   1  14      143.69      113.31     24.77 o
 -13   1  14      548.28      526.57     30.78 o
 -11   1  14     1226.17     1074.38     35.60 o
  -9   1  14     3237.27     3146.09     53.88 o
  -7   1  14     2442.57     2285.82     44.82 o
  -5   1  14     1192.49     1258.09     36.49 o
  -3   1  14     3018.24     2877.92     48.19 o
  -1   1  14      521.34      487.09     29.68 o
   1   1  14      627.53      698.90     43.48 o
   3   1  14      813.61      860.88     32.33 o
   5   1  14      113.48       93.79     22.47 o
   7   1  14       73.74       79.37     29.06 o
   9   1  14       21.07       10.02     35.64 o
  11   1  14       33.70       99.97     52.47 o
  13   1  14       45.62       54.07     53.32 o
  15   1  14        0.20       37.09     97.66 o
 -24   2  14      278.15      451.32     82.91 o
 -22   2  14       34.30       53.12     38.51 o
 -20   2  14       24.78       28.05     33.42 o
 -18   2  14      377.62      332.73     35.14 o
 -16   2  14      644.12      687.44     57.32 o
 -14   2  14      225.85      169.96     29.30 o
 -12   2  14       61.99       74.03     24.64 o
 -10   2  14        1.68       -8.58     26.24 o
  -8   2  14      764.00      728.39     43.69 o
  -6   2  14        0.88       12.87     13.39 o
  -4   2  14      432.40      431.03     26.34 o
  -2   2  14      415.35      430.76     22.57 o
   0   2  14        4.73      -13.89     13.89 o
   2   2  14        0.03        2.18     16.07 o
   4   2  14       69.94       48.47     26.25 o
   6   2  14      215.61      196.25     33.28 o
   8   2  14      166.30      147.33     51.17 o
  10   2  14      143.93      210.69    138.55 o
  12   2  14        0.06        4.28     49.18 o
  14   2  14        0.40        1.60     42.83 o
 -23   3  14       34.23       32.91    102.12 o
 -21   3  14        2.09       42.29     53.22 o
 -19   3  14        0.04        6.21     36.02 o
 -17   3  14      382.68      428.16     60.17 o
 -15   3  14       38.94       13.77     29.00 o
 -13   3  14      214.25      288.08     50.80 o
 -11   3  14       13.12       48.91     23.00 o
  -9   3  14       28.23       54.79     32.82 o
  -7   3  14      214.04      210.48     28.70 o
  -5   3  14      452.32      396.27     30.26 o
  -3   3  14        0.03      -18.33     18.33 o
  -1   3  14       75.80       51.60     23.88 o
   1   3  14       42.33       38.68     30.98 o
   3   3  14       53.07       38.89     26.91 o
   5   3  14       95.76       54.43     47.05 o
   7   3  14      361.23      257.73     45.22 o
   9   3  14       99.84       25.16     39.25 o
  11   3  14       12.44      -51.75     51.75 o
  13   3  14        4.79       12.78     44.33 o
 -20   4  14       72.70       19.27     68.17 o
 -18   4  14        3.49       39.92     61.75 o
 -16   4  14        2.01       37.86     43.98 o
 -14   4  14        2.13       14.74     39.82 o
 -12   4  14      133.16      105.51     27.29 o
 -10   4  14        0.53        7.26     22.19 o
  -8   4  14        6.97       -5.71     22.84 o
  -6   4  14        9.15      -21.44     22.49 o
  -4   4  14      572.25      600.70     28.56 o
  -2   4  14       47.06       52.77     19.45 o
   0   4  14       17.48        8.67     23.60 o
   2   4  14       70.20       82.35     28.52 o
   4   4  14       21.18       32.55     27.43 o
   6   4  14      658.19      642.39     47.63 o
   8   4  14      415.51      411.46     43.88 o
  10   4  14      209.80      254.63     74.15 o
 -17   5  14       27.86      -22.45     63.40 o
 -15   5  14      109.07      114.45     66.86 o
 -13   5  14      205.09      198.11     54.62 o
 -11   5  14      134.84      103.58     49.76 o
  -9   5  14      409.47      512.34     65.45 o
  -7   5  14       28.55       -0.55     40.70 o
  -5   5  14      264.23      336.17     58.95 o
  -3   5  14      109.55       49.42     32.62 o
  -1   5  14       23.03      -14.62     31.45 o
   1   5  14      222.54      189.54     45.58 o
   3   5  14       25.39       19.13     38.85 o
   5   5  14        1.32        0.29     38.68 o
   7   5  14       78.58       85.68     48.76 o
 -14   6  14        6.69       62.71     65.48 o
 -12   6  14       93.24       56.77     69.28 o
 -10   6  14       66.65       -0.55     60.99 o
  -8   6  14      126.96       79.71     65.48 o
  -6   6  14      540.23      702.36    103.05 o
  -4   6  14       23.09       18.03     61.61 o
  -2   6  14       70.55      122.27     45.04 o
   0   6  14        0.50      -29.73     40.85 o
   2   6  14        4.73      -16.06     50.18 o
   4   6  14       50.11        5.49     43.78 o
 -23   1  15       57.76      122.87     39.92 o
 -21   1  15        2.37      -10.83     32.33 o
 -19   1  15      204.73      197.84     37.03 o
 -17   1  15       28.49       54.48     26.00 o
 -15   1  15        0.01        2.53     22.54 o
 -13   1  15     2501.18     2459.51     79.58 o
 -11   1  15     1109.03     1104.01     37.36 o
  -9   1  15       47.59       38.88     15.76 o
  -7   1  15        7.52       25.44     14.87 o
  -5   1  15       61.92       34.59     15.06 o
  -3   1  15      137.65      113.21     21.98 o
  -1   1  15        7.02       17.17     20.12 o
   1   1  15      193.68      206.76     21.11 o
   3   1  15      511.96      528.21     36.97 o
   5   1  15      258.53      292.19     37.14 o
   7   1  15       83.68       54.92     39.14 o
   9   1  15        1.60        0.56     48.98 o
  11   1  15        0.37      -48.21     71.93 o
  13   1  15       49.47      -13.31     58.85 o
 -24   2  15       53.96       34.83     70.99 o
 -22   2  15        0.47       57.89     64.72 o
 -20   2  15      384.13      473.07     50.55 o
 -18   2  15      132.77      186.00     39.11 o
 -16   2  15       79.70       79.31     28.16 o
 -14   2  15      540.11      624.80     37.93 o
 -12   2  15      509.12      469.47     33.11 o
 -10   2  15     1403.37     1506.36     50.63 o
  -8   2  15      968.91      931.09     48.04 o
  -6   2  15      181.13      240.62     27.61 o
  -4   2  15     1692.19     1661.35     43.48 o
  -2   2  15      352.02      307.48     23.56 o
   0   2  15      829.52      856.26     39.23 o
   2   2  15      269.41      275.48     32.13 o
   4   2  15      436.51      409.06     47.33 o
   6   2  15      280.54      280.90     44.37 o
   8   2  15       37.77       19.32     77.43 o
  10   2  15       43.83       -2.59     47.70 o
  12   2  15        5.11       41.71     53.30 o
 -21   3  15        0.07       14.62    103.84 o
 -19   3  15       94.66      108.53     56.62 o
 -17   3  15      658.67      656.69     57.71 o
 -15   3  15      117.13       92.81     45.18 o
 -13   3  15        1.33      -13.40     26.67 o
 -11   3  15      123.60      117.61     29.91 o
  -9   3  15      141.95       73.58     38.14 o
  -7   3  15      110.51       96.86     26.50 o
  -5   3  15      620.08      564.05     35.55 o
  -3   3  15      157.73      148.33     35.75 o
  -1   3  15      897.15      960.76     60.01 o
   1   3  15      879.45      903.50     59.39 o
   3   3  15      414.05      321.00     70.65 o
   5   3  15      236.41      297.66     50.41 o
   7   3  15      220.21      222.58     57.99 o
   9   3  15        0.28       19.99     39.26 o
  11   3  15       95.10      117.76     48.12 o
 -20   4  15      181.06      150.50     80.88 o
 -18   4  15      114.72      132.68     69.00 o
 -16   4  15      131.77      226.43     66.96 o
 -14   4  15      630.39      709.37     74.42 o
 -12   4  15       91.82        4.80     25.98 o
 -10   4  15      287.77      347.71     47.01 o
  -8   4  15      487.05      566.36     45.01 o
  -6   4  15      157.21      233.47     33.23 o
  -4   4  15     1035.42     1041.31     84.09 o
  -2   4  15      198.02      170.14     39.08 o
   0   4  15      241.94      295.17     42.02 o
   2   4  15       67.13       55.35     29.37 o
   4   4  15      164.28      150.73     34.46 o
   6   4  15       97.60      119.15     34.67 o
   8   4  15        5.82       25.97     59.76 o
  10   4  15       24.09       82.06     44.81 o
 -17   5  15        0.01      -53.67     55.46 o
 -15   5  15       29.73       99.53     73.83 o
 -13   5  15       32.46      -44.69     60.02 o
 -11   5  15       70.13       91.94     47.57 o
  -9   5  15       20.76       -0.29     41.77 o
  -7   5  15        2.36      -19.77     39.62 o
  -5   5  15        2.94      -32.06     41.99 o
  -3   5  15       18.52       31.21     50.14 o
  -1   5  15        0.10       48.76     38.21 o
   1   5  15       41.65       29.09     38.88 o
   3   5  15        0.92      -11.89     37.75 o
   5   5  15        1.57      -12.47     44.20 o
   7   5  15       16.46       23.05     47.56 o
 -12   6  15      102.73       53.60     69.14 o
 -10   6  15       98.65      112.58     70.10 o
  -8   6  15        0.65      -29.77     60.99 o
  -6   6  15       69.74      159.69     73.21 o
  -4   6  15      213.80      216.74     52.26 o
  -2   6  15        1.05       51.45     43.04 o
   0   6  15      220.39      251.76     55.62 o
   2   6  15       92.03       78.67     48.71 o
 -24   0  16       49.36       49.07    115.76 o
 -22   0  16        4.83       22.62     61.13 o
 -20   0  16      234.51      352.35     75.66 o
 -18   0  16      183.15      164.89     54.45 o
 -16   0  16        0.00      -35.46     35.46 o
 -14   0  16     1021.63      959.32     57.45 o
 -12   0  16      277.36      269.55     62.52 o
 -10   0  16       25.14       15.69     22.81 o
  -8   0  16     1994.16     1881.48     62.68 o
  -6   0  16      923.25      972.66     78.20 o
  -4   0  16      925.15      967.76     68.33 o
  -2   0  16      375.52      431.10     45.01 o
   0   0  16     1450.13     1495.04     84.80 o
   2   0  16       85.71      124.91     46.96 o
   4   0  16       17.58       57.93     45.71 o
   6   0  16      741.42      665.08     86.40 o
   8   0  16       53.87       80.20     49.00 o
  10   0  16       37.44      -58.29     70.31 o
  12   0  16       70.50      124.88     84.89 o
 -23   1  16      202.06      208.55     55.11 o
 -21   1  16      517.65      669.05     53.97 o
 -19   1  16      849.94      915.95     56.66 o
 -17   1  16      172.22      134.25     31.74 o
 -15   1  16     1513.41     1584.81     60.70 o
 -13   1  16       94.23       70.43     22.08 o
 -11   1  16      976.99     1078.36     41.24 o
  -9   1  16     3340.75     3224.53     62.67 o
  -7   1  16      517.57      482.12     32.04 o
  -5   1  16     1443.02     1504.62     51.76 o
  -3   1  16      581.95      575.73     33.87 o
  -1   1  16      772.84      799.36     41.64 o
   1   1  16      919.40      917.80     76.29 o
   3   1  16       13.69       10.59     27.40 o
   5   1  16      193.08      225.73     61.45 o
   7   1  16       53.07       12.46     40.30 o
   9   1  16        0.66        8.91     38.31 o
  11   1  16        9.37       86.45     58.43 o
 -22   2  16        1.05       94.22     68.02 o
 -20   2  16       87.41       75.80     37.56 o
 -18   2  16       79.88       77.38     36.53 o
 -16   2  16       50.84       99.89     34.84 o
 -14   2  16       11.60      -10.07     23.49 o
 -12   2  16      271.04      238.65     29.80 o
 -10   2  16      203.48      184.80     29.34 o
  -8   2  16       76.56       80.52     39.20 o
  -6   2  16       21.33       17.01     25.00 o
  -4   2  16      217.75      258.02     30.34 o
  -2   2  16       32.59       17.80     25.70 o
   0   2  16       31.41        4.34     30.17 o
   2   2  16       61.91       30.83     25.58 o
   4   2  16       35.91       -5.74     46.31 o
   6   2  16      261.92      172.74     55.32 o
   8   2  16      175.97      143.27     57.22 o
  10   2  16        6.09      -18.51     49.96 o
  12   2  16       23.94      -54.34     54.34 o
 -21   3  16        9.00      -51.53     51.53 o
 -19   3  16      194.07      291.74     95.66 o
 -17   3  16       28.52      -11.85     33.14 o
 -15   3  16        0.23       10.50     31.05 o
 -13   3  16       61.19       95.44     32.31 o
 -11   3  16        0.08       14.41     26.47 o
  -9   3  16        0.93        6.51     32.84 o
  -7   3  16        0.02      -19.36     25.68 o
  -5   3  16       61.70       28.78     27.94 o
  -3   3  16       24.51       19.13     31.30 o
  -1   3  16       41.26       36.21     34.29 o
   1   3  16      580.97      619.40     55.69 o
   3   3  16       47.84       23.02     35.75 o
   5   3  16        1.63      -42.15     42.15 o
   7   3  16        5.65      -63.26     99.46 o
   9   3  16        1.00      -34.06     39.16 o
 -20   4  16        0.32      130.19     76.67 o
 -18   4  16       76.19       50.28     69.14 o
 -16   4  16        0.06       49.73     63.34 o
 -14   4  16        1.61      -38.82     43.98 o
 -12   4  16       47.51       52.18     43.67 o
 -10   4  16      440.00      481.62     65.70 o
  -8   4  16       35.62       39.09     42.61 o
  -6   4  16       71.07       90.39     33.17 o
  -4   4  16      120.45       -3.73     46.58 o
  -2   4  16      302.54      392.62     53.06 o
   0   4  16      257.11      272.99     46.56 o
   2   4  16        0.12        2.73     28.91 o
   4   4  16        0.06      -17.65     39.83 o
   6   4  16        0.94       27.66     38.65 o
   8   4  16      127.57       59.39     45.47 o
 -15   5  16      142.99      233.38     81.71 o
 -13   5  16        5.17       -0.21     60.71 o
 -11   5  16      109.65       63.34     64.37 o
  -9   5  16       12.80       88.61     65.96 o
  -7   5  16        2.80      -31.21     42.83 o
  -5   5  16      259.23      307.29     59.50 o
  -3   5  16        6.96       -2.71     36.09 o
  -1   5  16        1.59      -10.71     43.69 o
   1   5  16       10.99       27.79     40.54 o
   3   5  16       14.25      -10.82     42.09 o
   5   5  16        0.00      -41.12     44.07 o
 -10   6  16      208.89      138.48     81.92 o
  -8   6  16      266.04      363.65     92.00 o
  -6   6  16      336.57      289.19     95.45 o
  -4   6  16      276.04      222.25     56.36 o
  -2   6  16      115.19      214.85     63.44 o
 -23   1  17       17.11       22.81     73.87 o
 -21   1  17        5.23       11.16     58.76 o
 -19   1  17        4.68      -33.26     33.26 o
 -17   1  17       20.72       36.65     31.66 o
 -15   1  17      417.91      349.35     32.16 o
 -13   1  17      928.87      856.46     49.28 o
 -11   1  17      125.70      111.37     25.10 o
  -9   1  17       48.24       43.11     24.67 o
  -7   1  17        4.43       -1.75     19.89 o
  -5   1  17      609.84      602.47     38.28 o
  -3   1  17        0.41      -20.20     22.10 o
  -1   1  17       88.55       66.67     29.98 o
   1   1  17       17.23       51.05     37.05 o
   3   1  17       45.87       16.41     38.71 o
   5   1  17       61.48       24.43     38.40 o
   7   1  17        7.54        3.58     38.11 o
   9   1  17      189.17      228.81     64.26 o
  11   1  17       14.36      -86.13     86.13 o
 -22   2  17       73.48       85.01     69.39 o
 -20   2  17      505.53      695.19     69.34 o
 -18   2  17        2.85       -8.51     34.67 o
 -16   2  17      887.57     1054.22     65.40 o
 -14   2  17      109.54       99.37     34.81 o
 -12   2  17        0.72      -14.04     22.70 o
 -10   2  17      476.75      525.24     39.44 o
  -8   2  17      388.82      349.34     34.83 o
  -6   2  17      314.63      293.86     32.58 o
  -4   2  17      188.83      186.86     33.16 o
  -2   2  17       32.99       14.78     39.24 o
   0   2  17       96.98       52.33     28.28 o
   2   2  17      833.50      938.43     56.43 o
   4   2  17        0.16      -17.41     46.60 o
   6   2  17       95.78       42.70     70.21 o
   8   2  17        8.37      -46.10     46.10 o
  10   2  17       24.46       44.32     56.96 o
 -21   3  17        4.25      -42.34     48.95 o
 -19   3  17      154.22      130.03     55.33 o
 -17   3  17       47.97        3.28     35.08 o
 -15   3  17       70.26       87.95     51.08 o
 -13   3  17       37.96       10.21     31.73 o
 -11   3  17      151.49      170.17     62.38 o
  -9   3  17       11.02       -3.27     27.61 o
  -7   3  17       13.92       12.12     27.64 o
  -5   3  17      273.27      348.87     40.95 o
  -3   3  17       57.07        7.49     33.08 o
  -1   3  17      327.01      409.02     62.63 o
   1   3  17      379.87      352.64     67.59 o
   3   3  17       16.87        6.25    113.48 o
   5   3  17       28.30       -6.45     47.62 o
   7   3  17       33.92      -18.60     51.90 o
   9   3  17       11.13      -19.90     40.64 o
 -18   4  17        3.82       56.36     80.67 o
 -16   4  17      584.68      625.97    111.13 o
 -14   4  17      486.61      488.73     98.91 o
 -12   4  17      157.46      240.23     69.00 o
 -10   4  17      612.39      678.39     89.58 o
  -8   4  17       64.73      -14.19     33.59 o
  -6   4  17       16.55       55.28     43.23 o
  -4   4  17      113.99       78.12     38.72 o
  -2   4  17       31.36       31.19     36.00 o
   0   4  17      142.57      167.30     46.75 o
   2   4  17      192.04      172.36     36.75 o
   4   4  17       59.99       50.54     39.55 o
   6   4  17      164.79      137.33     46.61 o
 -15   5  17       12.09       -1.31     70.24 o
 -13   5  17        9.99       43.79     69.21 o
 -11   5  17        3.23      -60.44     61.26 o
  -9   5  17       73.69       22.24     67.20 o
  -7   5  17        0.91        2.72     40.35 o
  -5   5  17        0.03       13.67     40.55 o
  -3   5  17       17.31       -3.80     43.22 o
  -1   5  17       29.76       -1.05     41.55 o
   1   5  17        6.59       30.78     45.10 o
   3   5  17       67.30       62.56     51.96 o
 -22   0  18      212.24      321.03     69.90 o
 -20   0  18      103.78       64.00     55.57 o
 -18   0  18      150.82      104.76     54.38 o
 -16   0  18      160.69      199.05     55.16 o
 -14   0  18      369.50      446.31    152.26 o
 -12   0  18       75.19      128.30     53.46 o
 -10   0  18      750.28      716.19     52.77 o
  -8   0  18      344.21      262.79     78.81 o
  -6   0  18     1435.43     1493.08     90.01 o
  -4   0  18     1321.25     1223.63     84.11 o
  -2   0  18      105.13      197.00     53.01 o
   0   0  18      570.29      634.12     70.60 o
   2   0  18        4.79      -12.66     62.75 o
   4   0  18      143.14      233.26     58.59 o
   6   0  18      269.61      420.21     96.97 o
   8   0  18      145.04      225.58     89.24 o
  10   0  18        1.95      -73.14     80.33 o
 -21   1  18      338.18      415.75     65.03 o
 -19   1  18      151.24      140.25     71.25 o
 -17   1  18      627.39      741.15     53.41 o
 -15   1  18      850.12      797.43    104.65 o
 -13   1  18      131.35       66.38     27.33 o
 -11   1  18       27.12       36.55     25.71 o
  -9   1  18      204.03      195.24     31.99 o
  -7   1  18       36.19       28.21     30.84 o
  -5   1  18      197.17      179.89     41.70 o
  -3   1  18      344.36      333.80     49.37 o
  -1   1  18       48.35       57.20     63.01 o
   1   1  18      357.21      338.90     50.04 o
   3   1  18        8.93       36.60     38.80 o
   5   1  18       47.45      -17.16     39.88 o
   7   1  18       84.82       59.86     44.30 o
   9   1  18        3.10       25.28     53.34 o
 -20   2  18       78.62       77.04     65.64 o
 -18   2  18       45.27       22.61     60.00 o
 -16   2  18      214.55      181.94     41.07 o
 -14   2  18        0.62      -21.52     26.22 o
 -12   2  18        4.86       11.71     25.55 o
 -10   2  18      715.64      726.17     44.07 o
  -8   2  18       64.28       76.11     28.33 o
  -6   2  18      174.63      236.26     33.77 o
  -4   2  18      261.85      238.98     37.01 o
  -2   2  18      116.97      108.05     32.92 o
   0   2  18      117.75      170.08     62.34 o
   2   2  18      225.64      271.69     39.46 o
   4   2  18      458.49      445.95    122.39 o
   6   2  18       47.03      -58.50     58.50 o
   8   2  18        5.92      -16.20     58.46 o
 -19   3  18       14.58       82.80     55.47 o
 -17   3  18       21.76        4.36     42.53 o
 -15   3  18      129.65      146.32     38.84 o
 -13   3  18      127.39      211.28     36.64 o
 -11   3  18      182.38      183.41     38.60 o
  -9   3  18      161.77      132.98     35.60 o
  -7   3  18       14.15        7.68     29.94 o
  -5   3  18      166.04      159.54     62.84 o
  -3   3  18        9.73      -33.19     33.19 o
  -1   3  18        4.97      -35.51     35.51 o
   1   3  18        0.01       11.53     50.74 o
   3   3  18       26.87        7.02     49.49 o
   5   3  18       16.14      -30.74     50.95 o
   7   3  18        8.50       26.41     60.21 o
 -16   4  18      192.46      183.72     85.16 o
 -14   4  18      333.30      336.16     93.66 o
 -12   4  18       29.37       24.66     60.50 o
 -10   4  18       83.23       72.32     38.86 o
  -8   4  18       71.43       90.37     40.68 o
  -6   4  18      186.04      167.66     38.41 o
  -4   4  18       23.71       29.27     42.13 o
  -2   4  18      168.27      170.30     53.48 o
   0   4  18       47.27       19.08     41.09 o
   2   4  18        7.89       70.34     38.91 o
   4   4  18       74.21      164.24     62.79 o
 -13   5  18        7.92      -21.62     65.62 o
 -11   5  18        7.76       15.20     68.10 o
  -9   5  18        1.37       22.16     44.25 o
  -7   5  18       34.70       93.07     47.72 o
  -5   5  18        0.54      -41.70     41.70 o
  -3   5  18       30.13       46.19     48.27 o
  -1   5  18       93.07      155.61     54.42 o
 -21   1  19       27.47       91.82     53.04 o
 -19   1  19       66.73       43.08     49.57 o
 -17   1  19       84.71       30.99     43.02 o
 -15   1  19      127.33      119.19     46.07 o
 -13   1  19       99.73      128.07     30.66 o
 -11   1  19      353.14      294.72     38.49 o
  -9   1  19       72.81       31.07     33.36 o
  -7   1  19        0.46      -32.37     32.37 o
  -5   1  19      634.77      582.47     57.84 o
  -3   1  19       95.57       14.64     40.21 o
  -1   1  19      243.53      153.89     46.46 o
   1   1  19        8.87       28.10     52.17 o
   3   1  19      258.91      246.38     56.39 o
   5   1  19      187.47      202.78     69.45 o
   7   1  19        8.19       -7.69     80.05 o
 -20   2  19       87.58       65.55     97.90 o
 -18   2  19        5.71       34.42     47.23 o
 -16   2  19       20.67       62.00     35.61 o
 -14   2  19       21.14       -1.72     32.39 o
 -12   2  19       53.06       17.70     27.92 o
 -10   2  19      109.23       94.42     30.13 o
  -8   2  19        0.01       18.16     26.98 o
  -6   2  19       95.93       88.01     39.93 o
  -4   2  19        1.05      -13.86     35.57 o
  -2   2  19       61.20        2.39     45.54 o
   0   2  19       66.42       20.70     35.99 o
   2   2  19        2.71       39.71     51.28 o
   4   2  19      149.34      231.29     66.36 o
   6   2  19       19.67       24.82     58.12 o
 -19   3  19       19.80       69.00     82.74 o
 -17   3  19      288.65      217.05     66.91 o
 -15   3  19        1.03       23.50     42.46 o
 -13   3  19      289.64      339.05     38.00 o
 -11   3  19      543.56      537.70     50.53 o
  -9   3  19        6.66      -28.08     28.08 o
  -7   3  19     1171.22     1221.11     73.18 o
  -5   3  19      200.45      255.48     71.13 o
  -3   3  19       47.33       -1.28     48.06 o
  -1   3  19      403.98      255.90     63.85 o
   1   3  19        4.19      -32.07     49.62 o
   3   3  19      203.26      291.91     70.91 o
   5   3  19       34.00       10.06     58.79 o
 -16   4  19      129.40      154.02     84.61 o
 -14   4  19        2.18       58.78     71.97 o
 -12   4  19       39.54       49.57     44.91 o
 -10   4  19        0.50        1.65     63.51 o
  -8   4  19       37.10       12.02     40.59 o
  -6   4  19        0.28      -27.26     37.50 o
  -4   4  19       29.11      -19.24     38.99 o
  -2   4  19       42.59       27.72     43.41 o
   0   4  19       24.55      -47.03     47.03 o
   2   4  19       62.45       62.54     43.42 o
  -9   5  19        0.40      -19.27     43.99 o
  -7   5  19       47.38       52.68     47.41 o
  -5   5  19      224.96      412.04     67.40 o
 -20   0  20      223.97      233.38    115.55 o
 -18   0  20      519.73      528.30    198.61 o
 -16   0  20      549.96      431.33     69.56 o
 -14   0  20      354.15      274.18     62.73 o
 -12   0  20     3808.59     3895.21    147.86 o
 -10   0  20        1.21       30.18     85.65 o
  -8   0  20       51.28      177.51     94.55 o
  -6   0  20      248.09      271.09    100.29 o
  -4   0  20      145.13       82.54     90.00 o
  -2   0  20      714.01      774.19    119.97 o
   0   0  20      167.76      224.20     94.83 o
   2   0  20       24.43      -31.98     80.53 o
   4   0  20       80.35       43.72     90.83 o
   6   0  20        9.43      -85.85     85.85 o
 -19   1  20       40.74       -7.90     60.72 o
 -17   1  20      103.45      135.89     51.42 o
 -15   1  20       56.05        7.74     44.94 o
 -13   1  20      140.91      115.57     47.90 o
 -11   1  20       48.29       88.85     36.45 o
  -9   1  20       38.47        6.90     34.22 o
  -7   1  20       57.21       41.25     40.60 o
  -5   1  20        2.02        4.47     38.90 o
  -3   1  20       40.82       57.81     52.58 o
  -1   1  20      224.29      214.44     50.00 o
   1   1  20       70.47        0.61     45.54 o
   3   1  20       11.64        3.03     43.71 o
   5   1  20      139.68       69.96     60.96 o
 -18   2  20        2.48        9.10     67.12 o
 -16   2  20      478.27      603.73     67.11 o
 -14   2  20       38.10       53.87     56.58 o
 -12   2  20      113.91       97.21     38.04 o
 -10   2  20      389.19      461.71     47.13 o
  -8   2  20       15.83       36.20     34.04 o
  -6   2  20       70.80       47.08     40.56 o
  -4   2  20        0.88      -13.49     37.59 o
  -2   2  20       94.54      117.56     42.05 o
   0   2  20      334.02      291.22     46.44 o
   2   2  20        0.43      -43.42     57.95 o
   4   2  20      149.01      110.24     61.53 o
 -17   3  20       51.70      149.13     76.98 o
 -15   3  20       13.15       13.52     58.40 o
 -13   3  20       59.73       37.77     53.76 o
 -11   3  20      124.54      129.15     46.91 o
  -9   3  20       86.64      164.64     47.33 o
  -7   3  20       46.90        6.94     51.49 o
  -5   3  20       12.41       18.25     50.11 o
  -3   3  20        1.24       35.55     51.61 o
  -1   3  20       21.15      -23.05     52.02 o
   1   3  20       19.10       53.36     59.71 o
   3   3  20       21.73      -13.08     60.04 o
 -12   4  20       16.82        7.72     43.81 o
 -10   4  20        0.48       13.70     44.52 o
  -8   4  20       13.14        4.68     57.71 o
  -6   4  20        0.64       47.66     42.83 o
  -4   4  20        5.51       40.90     56.97 o
  -2   4  20        2.20      -52.76     52.76 o
 -19   1  21       44.69      102.83     58.24 o
 -17   1  21      111.97      189.56     56.76 o
 -15   1  21        6.30      -15.51     46.64 o
 -13   1  21        3.13      -43.52     43.52 o
 -11   1  21       54.51       31.22     46.10 o
  -9   1  21       41.82       38.67     62.58 o
  -7   1  21      170.95      206.94     50.44 o
  -5   1  21      122.46       68.17     48.76 o
  -3   1  21        9.39      -41.23     41.23 o
  -1   1  21       77.17      161.55     50.66 o
   1   1  21       48.52      -25.19     62.55 o
   3   1  21       32.61       64.22     65.08 o
 -16   2  21        7.07      -23.65     98.01 o
 -14   2  21       38.46       64.11     47.41 o
 -12   2  21       81.32       92.83     40.68 o
 -10   2  21      323.52      262.16     62.43 o
  -8   2  21      380.66      503.01     56.97 o
  -6   2  21        1.56      -38.73     38.73 o
  -4   2  21       75.01       32.97     70.06 o
  -2   2  21       84.92       32.19     40.09 o
   0   2  21       24.25      115.08     70.00 o
   2   2  21       27.24       43.91    108.54 o
 -15   3  21        0.44      -14.38     41.44 o
 -13   3  21      539.48      632.63     81.80 o
 -11   3  21       17.40       44.66     53.17 o
  -9   3  21        0.93      102.83    112.24 o
  -7   3  21      290.74      277.20     70.76 o
  -5   3  21        0.07      -50.85     50.85 o
  -3   3  21       50.39       80.39     56.00 o
  -1   3  21       38.12       87.10     64.32 o
  -8   4  21        1.82       53.94     67.41 o
 -16   0  22      106.73      243.40    104.22 o
 -14   0  22       89.45      271.72    108.44 o
 -12   0  22      363.01      478.58    117.00 o
 -10   0  22        5.65       -4.83     95.73 o
  -8   0  22       90.80       65.68     96.83 o
  -6   0  22       32.80      151.05     96.83 o
  -4   0  22        3.99      -17.82     89.79 o
  -2   0  22      143.44      -41.16     91.03 o
   0   0  22       65.38       19.06     99.11 o
   2   0  22       26.24        4.35     96.35 o
 -17   1  22      106.64      124.13     57.85 o
 -15   1  22       83.00       42.46     53.17 o
 -13   1  22      151.08      243.67     58.67 o
 -11   1  22      202.15      128.57     54.35 o
  -9   1  22      299.45      434.00     80.29 o
  -7   1  22        1.70        8.31     88.72 o
  -5   1  22        6.64       31.53     66.90 o
  -3   1  22        4.63      -11.98     62.95 o
  -1   1  22       41.42       31.49     65.72 o
   1   1  22       47.04      143.93     69.12 o
 -14   2  22      151.31      151.54     72.27 o
 -12   2  22       29.85       65.09     64.06 o
 -10   2  22       89.93      139.24     51.62 o
  -8   2  22      195.16      204.38     94.68 o
  -6   2  22        6.04       28.85     44.80 o
  -4   2  22      129.66       70.12     46.95 o
  -2   2  22        1.14       37.21     42.38 o
   0   2  22        6.28       25.82     76.42 o
 -11   3  22       13.41       50.48    106.43 o
  -9   3  22       14.48      -30.77     54.17 o
  -7   3  22       49.56       -5.82     57.16 o
  -5   3  22       24.77       34.37     58.29 o
 -13   1  23       30.63       65.09     84.84 o
 -11   1  23        0.83      -68.82     68.82 o
  -9   1  23      252.96      185.98     78.02 o
  -7   1  23        0.87       57.40     70.66 o
  -5   1  23       47.30      -10.52     66.88 o
  -3   1  23        3.84      -10.62    115.34 o
 -10   2  23       13.99       78.77     67.19 o
  -8   2  23       78.17       39.04    112.69 o
  -6   2  23        2.01      -37.88     58.04 o
 
